# Supplementary material for: Tumor-associated antigen PRAME exhibits dualistic functions that are targetable in diffuse large B cell lymphoma
Source: J Clin Invest. 2022 May 16;132(10):e145343. doi: 10.1172/JCI145343 (PMC9106353; doi:10.1172/JCI145343)
Supplement: Supplemental tables 1-10 [file jci-132-145343-s091.xlsx]

## Sheet: Table S1
Table S1. Summary of clinical data between PRAME-CN-neutral and PRAME deleted patients
		PRAME-CN-neutral (n=294)	PRAME deleted (n=47)	P
Age
	≤ 60 years	119	20	0.78
	> 60 years	175	27
Gender	Female	106	21	0.25
	Male	188	26
Stage (Ann Arbor)	I, II	133	20	0.76
	III, IV	157	26
	N/A	4	1
IPI score	Low/Low-I (0-2)	179	27	0.63
	High-I/High (3-5)	102	18
	N/A	13	2
Cell of Origin*	ABC	94	7
	GCB	147	33	0.008
Ig light chain expression	Kappa	209	12
	Lambda	85	32	<0.001
	N/A	0	3
	Unclassified	32	4
	N/A	21	3
HLA-subtype	A*0201 (%)	2.5	10.9
	others (%)	91.1	87.2	0.005
	N/A (%)	6.4	1.9

## Sheet: TableS2
Table S2. Summary of clinical data comparing PRAME-CN-neutral and PRAME deleted patients in an independent validation cohort
		PRAME-CN-neutral (n=45)	PRAME deleted (n=7)	P
Age	≤ 60 years	14	2	1
	> 60 years	31	5
Gender	Female	20	2	0.68
	Male	25	5
Stage (Ann Arbor)	I, II	17	2	1
	III, IV	28	5
IPI score	Low/Low-I (0-2)	23	3	1
	High-I/High (3-5)	22	4
Cell of Origin	ABC	15	4	0.42
	GCB	24	3
	Unclassified	6	0

## Sheet: Table S3
Table S3. Summary of down-regulated pathway in PRAME deleted samples
Category	Term	Count	%	PValue	Genes	List Total	Pop Hits	Pop Total	Fold Enrichment	Bonferroni	Benjamini	FDR
KEGG_PATHWAY	hsa04060:Cytokine-cytokine receptor interaction	32	7.25624	3.57517e-14	CCL1, IL1R2, CSF2, CXCL5, TNFRSF25, IL19, TNFRSF8, PF4, CXCR3, IL7R, IL10, CCL7, IL12RB2, LIF, TNFRSF1B, CCL22, IL1B, IL6, BMP2, IL2RB, TNFRSF13B, IL21, CCL18, CCL17, LEP, OSM, CCR7, CXCL13, CD40LG, CCR2, IL12B, IL2	175	243	6879	5.17644	7.61458e-12	7.61458e-12	4.52749e-11
GOTERM_BP_DIRECT	GO:0006954~inflammatory response	37	8.39002	1.08158e-13	CCL1, S100A8, CXCL5, TNFRSF25, S100A9, IL19, TNFRSF8, PF4, FPR2, CXCR3, KIT, IL10, CCL7, SLC11A1, TNFRSF1B, PTGIR, CCL22, MEFV, SCN9A, IL1B, PTX3, TNIP3, IL6, BMP2, GBP5, OLR1, CHI3L1, CCL18, NCR3, CCL17, ORM1, TNFAIP6, CCR7, CXCL13, CD40LG, CCR2, PTGDR	367	379	16792	4.46682	2.08269e-10	2.08269e-10	1.85096e-10
GOTERM_BP_DIRECT	GO:0006955~immune response	38	8.61678	5.28691e-13	IL1R2, CSF2, AQP9, CXCL5, TNFRSF25, IL19, TNFRSF8, PF4, IL7R, VIPR1, IL10, CHIT1, LIF, SLC11A1, TNFRSF1B, CCL22, SH2D6, HRH2, IL1B, FCGR3B, FYB, IL6, TCF7, PRG4, IL1RL1, IL21, CCL18, NCR3, OSM, LILRB2, CCR7, CXCL13, CD40LG, CCR2, CD274, GBP2, CTSG, IL2	367	421	16792	4.12988	1.01825e-09	5.09127e-10	9.04987e-10
GOTERM_CC_DIRECT	GO:0005615~extracellular space	67	15.1927	1.3574e-10	HMSD, GLDN, S100A8, S100A9, IL19, ANPEP, MMP3, IL10, CFHR1, AZGP1, ACTG2, SCRG1, IL1B, CPA3, MROH7, EGFL6, GNLY, CES5A, IL21, OSM, RETN, LILRB2, TNFAIP6, CTSK, MUC3A, F5, CD40LG, IL12B, WFDC2, CTSG, ALPL, CCL1, CSF2, CXCL5, NDP, DSCAML1, PF4, KIT, CCL7, CHIT1, LIF, ZG16B, CCL22, SERPINB10, PTX3, DKKL1, MUC1, BMP2, IL6, CES1, CHI3L1, TMPRSS6, CCL18, A2ML1, CCL17, LEP, C2ORF40, ORM1, BMPER, CXCL13,…	389	1347	18224	2.33024	3.62426e-08	3.62426e-08	1.78164e-07
GOTERM_CC_DIRECT	GO:0005576~extracellular region	71	16.0998	5.87843e-09	S100A8, IL19, S100A9, MMP3, IL10, MMP1, NRCAM, AZGP1, LILRA3, IL1B, CPA3, KLK10, ITIH3, HSP90AA1, PRG4, VASH2, CD163, LILRB1, OSM, GZMM, CTSK, MUC3A, F5, SIGLEC6, LAMC3, IL12B, PAEP, TREM1, WFDC2, CTSG, CR1L, PLA2G2F, CCL1, IL1R2, CSF2, CXCL5, TNFRSF25, PF4, IL7R, CCL7, CHIT1, NETO1, LIF, CCL22, TNFRSF1B, NPTX2, COL27A1, CDA, PTX3, CD6, NMU, BMP2, GLT1D1, IL6, ADAM23, PMEL, UTS2B, COL5A3, NTN1, A…	389	1610	18224	2.06598	1.56954e-06	7.8477e-07	7.71564e-06
GOTERM_CC_DIRECT	GO:0005887~integral component of plasma membrane	63	14.2857	3.8614e-08	CALHM1, STEAP3, KCNJ15, SLC5A5, SLC13A5, AQP9, ANPEP, CXCR3, VIPR1, MARCO, NRCAM, PTGIR, KISS1R, GP5, CD44, HTR1D, SLC22A1, MMP17, CD163, NCR3, LILRB2, ATP2C2, SIGLEC6, CD40LG, GRM7, CCR2, PTGDR, GPR15, CALHM3, STEAP1, CD226, KLRC1, HS3ST3B1, TNFRSF25, ADCYAP1R1, FFAR2, TNFRSF8, ITGB3, FPR2, SLC22A31, IL12RB2, SLC11A1, TNFRSF1B, SLCO1A2, HRH2, GPR25, SCN9A, NPFFR1, CD6, SCNN1A, CD5, MUC1, IL2RB, …	389	1415	18224	2.08583	1.03099e-05	3.43664e-06	5.06822e-05
GOTERM_BP_DIRECT	GO:0032496~response to lipopolysaccharide	18	4.08163	1.13445e-07	ALPL, S100A8, CXCL5, TNFRSF25, TNFRSF8, PF4, IDO1, S100A14, SOD2, IL12RB2, SLC11A1, PTGIR, CCR7, CYP27B1, PTGES, CXCL13, CD6, CTSG	367	164	16792	5.02186	0.000218471	7.28289e-05	0.000194189
GOTERM_BP_DIRECT	GO:0007267~cell-cell signaling	20	4.53515	3.21269e-06	BMP2, CXCL5, NDP, TBX5, S100A9, IL10, CCL7, CCL18, CCL17, TNFAIP6, LILRB2, PTGIR, CCL22, SIGLEC6, CXCL13, BHLHA15, IL1B, PYY, GRAP2, IL2	367	254	16792	3.60274	0.00616856	0.00154572	0.00549919
GOTERM_CC_DIRECT	GO:0005886~plasma membrane	125	28.3447	1.19448e-05	CYP24A1, SLC13A5, S100A8, SCN3A, AQP9, GLDN, S100A9, VIPR1, NRCAM, MARCO, AZGP1, GP5, PTGIR, ADTRP, LILRA1, DIRAS2, CD44, CLEC4E, LILRA3, CLEC4C, CLEC4D, SLC51A, HTR1D, KLRB1, PRAME, CA12, RPH3A, LILRB1, LILRB2, CCR7, DOC2A, VSIG1, F5, CD40LG, CCR2, IGSF9, CD226, KLRC1, OR2B6, FXYD2, IL1R2, CATSPERD, ADCYAP1R1, DSCAML1, ITGB3, FXYD7, SORCS3, IL12RB2, SLC11A1, GPR25, CLEC6A, SLCO4C1, PTH2R, ADAM23…	389	4121	18224	1.42102	0.0031842	0.000797001	0.0156768
KEGG_PATHWAY	hsa05146:Amoebiasis	13	2.94785	1.30688e-05	CSF2, IL1R2, IL6, LAMC3, COL27A1, SERPINB10, IL1B, PRKCG, PIK3R5, IL12B, COL5A3, IL10, CTSG	175	106	6879	4.82086	0.00277981	0.00139087	0.016548
GOTERM_CC_DIRECT	GO:0009897~external side of plasma membrane	17	3.85488	1.38759e-05	IL6, IL2RB, IL1RL1, TNFRSF13B, ANPEP, CXCR3, KIT, FCRL6, IL7R, LILRB1, IL12RB2, NRCAM, CCR7, CD40LG, CD274, CD226, CD5	389	213	18224	3.73907	0.00369804	0.000740705	0.0182111
KEGG_PATHWAY	hsa04630:Jak-STAT signaling pathway	15	3.40136	1.58127e-05	CSF2, IL2RB, IL6, IL19, IL21, IL7R, IL10, LEP, LIF, OSM, IL12RB2, CCND2, PIK3R5, IL12B, IL2	175	145	6879	4.0664	0.00336246	0.00112208	0.020022
GOTERM_BP_DIRECT	GO:0070098~chemokine-mediated signaling pathway	10	2.26757	2.27673e-05	CCL1, CCL22, CXCL5, CXCL13, CCR2, PF4, CXCR3, CCL7, CCL18, CCL17	367	71	16792	6.44433	0.0429027	0.0087317	0.0389647
GOTERM_MF_DIRECT	GO:0005125~cytokine activity	15	3.40136	2.63105e-05	CSF2, BMP2, IL6, NDP, IL19, IL21, IL10, LIF, OSM, CD40LG, IL1B, IL12B, BMP8B, BMP5, IL2	362	176	16881	3.97437	0.0139777	0.0139777	0.0382417
GOTERM_BP_DIRECT	GO:0050729~positive regulation of inflammatory response	10	2.26757	2.85647e-05	CCL1, S100A8, IL1RL1, CCR2, S100A9, IL12B, IL21, CCL7, CCL18, IL2	367	73	16792	6.26778	0.0535303	0.00912748	0.0488843
KEGG_PATHWAY	hsa05321:Inflammatory bowel disease (IBD)	10	2.26757	2.86851e-05	IL12RB2, IL6, NOD2, TBX21, IL1B, IL12B, IL21, FOXP3, IL10, IL2	175	64	6879	6.14196	0.00609139	0.00152634	0.0363183
GOTERM_BP_DIRECT	GO:0042102~positive regulation of T cell proliferation	9	2.04082	4.49022e-05	LEP, LILRB2, IL6, CD40LG, CD274, IL1B, IL12B, CD6, IL21	367	60	16792	6.86322	0.0828494	0.0122788	0.0768336
KEGG_PATHWAY	hsa04640:Hematopoietic cell lineage	11	2.49433	6.15114e-05	CSF2, IL1R2, IL6, GP5, CD44, IL1B, ANPEP, KIT, ITGB3, IL7R, CD5	175	87	6879	4.97005	0.0130169	0.00261704	0.0778648
BIOCARTA	h_nktPathway:Selective expression of chemokine receptors during T-cell polarization	7	1.5873	7.64968e-05	IL12RB2, CSF2, CCR7, CD40LG, CXCR3, IL12B, IL2	46	28	1625	8.83152	0.00625334	0.00625334	0.0816925
GOTERM_MF_DIRECT	GO:0008009~chemokine activity	8	1.81406	7.65151e-05	CCL1, CCL22, CXCL5, CXCL13, PF4, CCL7, CCL18, CCL17	362	49	16881	7.61349	0.0401105	0.0202605	0.111175
GOTERM_BP_DIRECT	GO:0030593~neutrophil chemotaxis	9	2.04082	8.99795e-05	CCL1, CCL22, S100A8, S100A9, IL1B, TREM1, CCL7, CCL18, CCL17	367	66	16792	6.23929	0.159122	0.0214306	0.153911
GOTERM_BP_DIRECT	GO:0002250~adaptive immune response	13	2.94785	9.81098e-05	LILRB1, TRPM4, LILRB2, LILRA1, LILRA3, LILRA4, CD209, TNFRSF13B, CLEC4C, CLEC6A, CLEC4D, CD6, IL2	367	148	16792	4.019	0.172188	0.0207776	0.167807
GOTERM_BP_DIRECT	GO:0042130~negative regulation of T cell proliferation	7	1.5873	0.000135113	LILRB1, LILRB2, FOXJ1, IDO1, FOXP3, IL10, PLA2G2F	367	37	16792	8.65631	0.229137	0.0256887	0.231028
KEGG_PATHWAY	hsa05143:African trypanosomiasis	7	1.5873	0.00015081	IL6, IDO2, IL1B, PRKCG, IDO1, IL12B, IL10	175	33	6879	8.33818	0.0316145	0.00533987	0.190805
GOTERM_BP_DIRECT	GO:0042517~positive regulation of tyrosine phosphorylation of Stat3 protein	7	1.5873	0.00015753	OSM, LIF, LEP, IL6, IL12B, KIT, IL21	367	38	16792	8.42851	0.261716	0.0272072	0.26931
GOTERM_MF_DIRECT	GO:0030246~carbohydrate binding	14	3.1746	0.000313549	KLRB1, OLR1, CHI3L1, ZG16B, SIGLEC6, CLEC4E, NPTX2, CD209, CLEC6A, CLEC4C, CLEC4D, GALNT8, KLRC1, IL2	362	196	16881	3.3309	0.154456	0.0543899	0.454851
GOTERM_CC_DIRECT	GO:0016021~integral component of membrane	142	32.1995	0.000328052	C15ORF48, SLC13A5, GLDN, SCN3A, AQP9, TVP23C, VIPR1, GPAT2, MARCO, NRCAM, PTGIR, ADTRP, LILRA1, CD44, CLEC4E, LILRA4, CLEC4C, CLEC4D, SLC51A, KLRB1, TMIE, CA12, TMEM26, BCL2L10, LHFPL3, LILRB1, LILRB2, CCR7, ATP2C2, PITPNM3, VSIG1, CD40LG, CCR2, HSD11B1, HHLA2, IGSF9, SLFN12L, CD226, KLRC1, OR2B6, IL1R2, GCNT4, SLC2A14, ADCYAP1R1, DSCAML1, SLC38A11, ITGB3, SLC22A31, FXYD7, SORCS3, CSMD1, IL12RB2,…	389	5163	18224	1.28849	0.0838767	0.0144947	0.429725
GOTERM_BP_DIRECT	GO:0032729~positive regulation of interferon-gamma production	7	1.5873	0.000461655	IL12RB2, SLC11A1, CCR2, IL1B, IL12B, CD226, IL2	367	46	16792	6.96268	0.589079	0.071433	0.787306
GOTERM_BP_DIRECT	GO:0070374~positive regulation of ERK1 and ERK2 cascade	13	2.94785	0.000466629	CCL1, IL6, BMP2, CHI3L1, CCL7, CCL18, CCL17, CCR7, CCL22, NOD2, BMPER, CD44, ARHGAP8	367	175	16792	3.39893	0.592998	0.0668123	0.795755
GOTERM_BP_DIRECT	GO:0043046~DNA methylation involved in gamete generation	5	1.13379	0.000533249	TDRD9, PIWIL2, CTCFL, MOV10L1, TDRD12	367	18	16792	12.7097	0.642032	0.0707518	0.908878
GOTERM_BP_DIRECT	GO:0006508~proteolysis	24	5.44218	0.000650355	CAPN6, ADAMTS17, OLR1, ADAM23, MMP17, ANPEP, MMP3, TMPRSS6, MMP1, TMPRSS3, CASP5, GZMM, CTSK, NAALAD2, F5, MYRF, DPEP3, ADAM32, CPA3, KLK10, WFDC2, DPP4, CTSG, PRSS21	367	500	16792	2.19623	0.714351	0.0801391	1.10743
GOTERM_MF_DIRECT	GO:0008083~growth factor activity	12	2.72109	0.000739827	OSM, LIF, LEP, CSF2, BMP2, IL6, NDP, IL12B, IL10, BMP8B, BMP5, IL2	362	162	16881	3.45427	0.326962	0.0942468	1.07014
GOTERM_BP_DIRECT	GO:0007166~cell surface receptor signaling pathway	16	3.62812	0.00103417	KLRB1, PTH2R, TNFRSF25, ADCYAP1R1, TNFRSF13B, CXCR3, VIPR1, IL7R, MARCO, IL12RB2, LILRB2, LILRA1, CXCL13, CD274, CDA, KLRC1	367	274	16792	2.67181	0.863692	0.117108	1.75556
GOTERM_BP_DIRECT	GO:0046427~positive regulation of JAK-STAT cascade	5	1.13379	0.00118995	LEP, IL6, IL19, KIT, IL10	367	22	16792	10.3988	0.899057	0.126192	2.01747
GOTERM_BP_DIRECT	GO:0042742~defense response to bacterium	11	2.49433	0.00130559	SLC11A1, NOD2, S100A8, CLEC4E, CXCL13, GNLY, S100A9, CLEC4D, S100A14, IL10, PLAC8	367	145	16792	3.47105	0.919235	0.130459	2.21149
GOTERM_BP_DIRECT	GO:0006935~chemotaxis	10	2.26757	0.00141235	CCL1, CCL22, CCR7, CXCL5, CCR2, FPR2, CXCR3, CCL7, CCL18, CCL17	367	122	16792	3.75039	0.934264	0.133479	2.39027
GOTERM_BP_DIRECT	GO:0071346~cellular response to interferon-gamma	7	1.5873	0.00146337	CCL1, CCL22, GBP5, IL12B, CCL7, CCL18, CCL17	367	57	16792	5.61901	0.940424	0.131533	2.4756
KEGG_PATHWAY	hsa04380:Osteoclast differentiation	11	2.49433	0.00170326	LILRB1, LILRB2, CTSK, LILRA1, NCF2, LILRA3, LILRA4, IL1B, PIK3R5, ITGB3, FCGR3B	175	131	6879	3.30072	0.304486	0.0505497	2.13557
GOTERM_BP_DIRECT	GO:0043410~positive regulation of MAPK cascade	8	1.81406	0.00192493	OSM, LIF, LEP, BMP2, TNFRSF1B, IL6, TNFRSF25, KIT	367	81	16792	4.51899	0.975547	0.16198	3.24438
GOTERM_BP_DIRECT	GO:0032693~negative regulation of interleukin-10 production	4	0.907029	0.00195182	CD274, IDO1, IL12B, FOXP3	367	12	16792	15.2516	0.976783	0.157212	3.28899
GOTERM_BP_DIRECT	GO:0002548~monocyte chemotaxis	6	1.36054	0.0020991	CCL1, IL6, CCL22, CCL7, CCL18, CCL17	367	42	16792	6.5364	0.982527	0.16135	3.53299
GOTERM_BP_DIRECT	GO:0045429~positive regulation of nitric oxide biosynthetic process	6	1.36054	0.00233353	IL6, HSP90AA1, NOS1AP, IL1B, PTX3, SOD2	367	43	16792	6.38439	0.988887	0.170958	3.92018
GOTERM_BP_DIRECT	GO:0032740~positive regulation of interleukin-17 production	4	0.907029	0.00249662	NOD2, IL12B, IL21, IL2	367	13	16792	14.0784	0.991889	0.175171	4.18867
GOTERM_MF_DIRECT	GO:0004872~receptor activity	13	2.94785	0.00252022	LILRB2, CLEC4E, TNFRSF25, LILRA3, ADCYAP1R1, TNFRSF13B, ANPEP, CXCR3, TREM1, ITGB3, CD5, CD226, NCR3	362	217	16881	2.79366	0.740764	0.236623	3.60189
BIOCARTA	h_dcPathway:Dendritic cells in regulating TH1 and TH2 Development	5	1.13379	0.0026092	CSF2, ANPEP, IL12B, CD5, IL10	46	22	1625	8.02866	0.192841	0.10158	2.7525
GOTERM_BP_DIRECT	GO:0050832~defense response to fungus	5	1.13379	0.00262027	S100A8, GNLY, S100A9, CLEC6A, CTSG	367	27	16792	8.47311	0.993612	0.176635	4.39177
GOTERM_BP_DIRECT	GO:0007204~positive regulation of cytosolic calcium ion concentration	10	2.26757	0.00269248	TRPM4, CCR7, PTGIR, CXCL13, CCR2, PTGDR, FPR2, CXCR3, UTS2R, IL2	367	134	16792	3.41453	0.994443	0.174959	4.5102
GOTERM_BP_DIRECT	GO:0008285~negative regulation of cell proliferation	19	4.30839	0.00278338	IL6, BMP2, TBX5, TNFRSF8, FOXP3, IL10, SOD2, LIF, OSM, MSX2, AZGP1, CYP27B1, MYOCD, PTGES, BCL11B, ATP8A2, IL1B, CHD5, BMP5	367	396	16792	2.1953	0.995338	0.174465	4.65908
GOTERM_BP_DIRECT	GO:0032689~negative regulation of interferon-gamma production	5	1.13379	0.00300511	LILRB1, IL1RL1, CD274, FOXP3, IL10	367	28	16792	8.17049	0.996962	0.181172	5.02129
GOTERM_BP_DIRECT	GO:0008284~positive regulation of cell proliferation	21	4.7619	0.00320477	TRPM4, CSF2, IL6, PRAME, CXCL5, ARNT2, CXCR3, KIT, IL21, VIPR1, NTN1, PLAC8, LEP, IL12RB2, LIF, OSM, MYOCD, NCCRP1, CCND2, DPP4, IL2	367	466	16792	2.06191	0.997934	0.186229	5.34635
GOTERM_MF_DIRECT	GO:0005044~scavenger receptor activity	6	1.36054	0.00350366	MARCO, PRG4, CD6, CD5, TMPRSS3, CD163	362	48	16881	5.82907	0.847066	0.26872	4.97436
GOTERM_BP_DIRECT	GO:0030168~platelet activation	9	2.04082	0.00369113	IL6, GP5, F5, CD40LG, PRKCG, PF4, PIK3R5, ITGB3, TREML1	367	115	16792	3.58081	0.999193	0.205268	6.1338
GOTERM_BP_DIRECT	GO:0034587~piRNA metabolic process	4	0.907029	0.00384554	TDRD9, PIWIL2, MOV10L1, TDRD12	367	15	16792	12.2013	0.999401	0.206974	6.38252
GOTERM_BP_DIRECT	GO:0030217~T cell differentiation	5	1.13379	0.00388705	LEP, TBX21, KIT, IL7R, IL2	367	30	16792	7.62579	0.999447	0.203322	6.44926
GOTERM_BP_DIRECT	GO:0055072~iron ion homeostasis	5	1.13379	0.00388705	STEAP3, SLC11A1, TMPRSS6, STEAP1, SOD2	367	30	16792	7.62579	0.999447	0.203322	6.44926
GOTERM_MF_DIRECT	GO:0005215~transporter activity	12	2.72109	0.00422292	FXYD2, SLC11A1, SLCO1A2, SLC13A5, AQP9, CRABP1, CDH17, SLC51A, STEAP1, OCA2, ABCA13, SLC5A12	362	202	16881	2.77025	0.896071	0.276341	5.96659
GOTERM_BP_DIRECT	GO:0071347~cellular response to interleukin-1	7	1.5873	0.00448003	CCL1, IL6, CCL22, CHI3L1, CCL7, CCL18, CCL17	367	71	16792	4.51103	0.999825	0.22458	7.39798
KEGG_PATHWAY	hsa04978:Mineral absorption	6	1.36054	0.00477773	FXYD2, MT1M, MT1E, MT1H, STEAP1, MT1G	175	44	6879	5.36026	0.63944	0.119717	5.88437
GOTERM_CC_DIRECT	GO:0005623~cell	8	1.81406	0.00552383	CCL1, TEX14, CXCL13, PDIA2, HK3, CP, CCL7, IL2	389	100	18224	3.74787	0.772124	0.190452	7.01232
GOTERM_BP_DIRECT	GO:0042523~positive regulation of tyrosine phosphorylation of Stat5 protein	4	0.907029	0.00556477	CSF2, IL12B, KIT, IL2	367	17	16792	10.7658	0.999979	0.264406	9.11008
GOTERM_BP_DIRECT	GO:0050776~regulation of immune response	11	2.49433	0.00575175	KLRB1, LILRB1, LILRB2, LILRA1, CD40LG, CD300E, TREM1, TREML1, CD226, KLRC1, NCR3	367	178	16792	2.82754	0.999985	0.265531	9.40217
GOTERM_BP_DIRECT	GO:0045087~innate immune response	19	4.30839	0.00642477	S100A8, NCF2, S100A9, CD300E, SIGLEC15, APOBEC3B, GZMM, MARCO, APOBEC3A, NOD2, CLEC4E, CD209, CLEC4C, CLEC6A, CLEC4D, TREM1, TREML1, CD6, PTX3	367	430	16792	2.02172	0.999996	0.28503	10.4462
GOTERM_BP_DIRECT	GO:0034105~positive regulation of tissue remodeling	3	0.680272	0.00670601	IL12B, IL21, IL2	367	6	16792	22.8774	0.999998	0.288965	10.8791
GOTERM_BP_DIRECT	GO:0042503~tyrosine phosphorylation of Stat3 protein	3	0.680272	0.00670601	OSM, LIF, IL21	367	6	16792	22.8774	0.999998	0.288965	10.8791
GOTERM_MF_DIRECT	GO:0004896~cytokine receptor activity	5	1.13379	0.00706143	IL12RB2, CD44, IL1RL1, IL12B, IL7R	362	36	16881	6.47675	0.977433	0.377436	9.789
KEGG_PATHWAY	hsa04062:Chemokine signaling pathway	12	2.72109	0.007303	CCL1, CCL22, CCR7, CXCL5, CXCL13, CCR2, PF4, PIK3R5, CXCR3, CCL7, CCL18, CCL17	175	186	6879	2.53604	0.790126	0.159259	8.86409
BIOCARTA	h_inflamPathway:Cytokines and Inflammatory Response	5	1.13379	0.00735135	CSF2, IL6, IL12B, IL10, IL2	46	29	1625	6.0907	0.453946	0.182643	7.5799
GOTERM_BP_DIRECT	GO:0009409~response to cold	5	1.13379	0.00754296	IL6, HSP90AA1, PCSK1N, PLAC8, SOD2	367	36	16792	6.35483	1	0.311967	12.1559
GOTERM_BP_DIRECT	GO:0045926~negative regulation of growth	4	0.907029	0.00767867	MT1M, MT1E, MT1H, MT1G	367	19	16792	9.63258	1	0.310063	12.3613
GOTERM_BP_DIRECT	GO:0042832~defense response to protozoan	4	0.907029	0.00767867	SLC11A1, IL6, IL12B, IL10	367	19	16792	9.63258	1	0.310063	12.3613
GOTERM_BP_DIRECT	GO:0071294~cellular response to zinc ion	4	0.907029	0.00767867	MT1M, MT1E, MT1H, MT1G	367	19	16792	9.63258	1	0.310063	12.3613
GOTERM_BP_DIRECT	GO:0019221~cytokine-mediated signaling pathway	9	2.04082	0.008015	IL12RB2, IL1R2, IL2RB, IL6, CCR2, IL1B, PF4, IL12B, KIT	367	131	16792	3.14346	1	0.314788	12.8683
GOTERM_BP_DIRECT	GO:0007165~signal transduction	39	8.84354	0.00804234	CCL1, CRABP1, CXCL5, TNFRSF25, NDP, S100A9, IL19, TNFRSF8, KIT, IL7R, CCL7, CCL22, DTHD1, STAC, LILRA3, PTGES, BCL11B, IL1B, DKKL1, ARHGAP8, HPGDS, NMU, FYB, SH3GL3, IL2RB, HSP90AA1, IL1RL1, CACNA1I, IL21, CDKL2, CCL18, LEP, LILRB1, TNFAIP6, LILRB2, CD274, UTS2R, RASD1, CD226	367	1161	16792	1.53698	1	0.309466	12.9094
GOTERM_BP_DIRECT	GO:0045944~positive regulation of transcription from RNA polymerase II promoter	34	7.70975	0.00888579	HLF, HNF1B, ARNT2, CTCFL, PF4, CXCR3, IL10, LIF, SLC11A1, NOD2, PAX9, MYOCD, BHLHA15, POU5F1, PELP1, BCL11B, IL1B, SPIC, IL6, BMP2, FOXJ1, TBX5, ARID3A, ESRRG, FOXP3, TMPRSS6, PLAC8, LILRB1, OSM, ASCL1, HIF3A, NEUROD1, BMP5, IL2	367	981	16792	1.58579	1	0.329532	14.1684
GOTERM_BP_DIRECT	GO:0002606~positive regulation of dendritic cell antigen processing and presentation	3	0.680272	0.00925369	SLC11A1, NOD2, CCR7	367	7	16792	19.6092	1	0.334319	14.7121
GOTERM_BP_DIRECT	GO:0002860~positive regulation of natural killer cell mediated cytotoxicity directed against tumor cell target	3	0.680272	0.00925369	IL12B, CD226, NCR3	367	7	16792	19.6092	1	0.334319	14.7121
GOTERM_BP_DIRECT	GO:0030050~vesicle transport along actin filament	3	0.680272	0.00925369	MYRIP, MOBP, MLPH	367	7	16792	19.6092	1	0.334319	14.7121
GOTERM_MF_DIRECT	GO:0005245~voltage-gated calcium channel activity	5	1.13379	0.0102496	CALHM1, GRM7, CACNA1I, CACNA1E, CACNA1D	362	40	16881	5.82907	0.995961	0.457965	13.9095
GOTERM_MF_DIRECT	GO:0004866~endopeptidase inhibitor activity	5	1.13379	0.0102496	PI3, ITIH3, PCSK1N, WFDC2, A2ML1	362	40	16881	5.82907	0.995961	0.457965	13.9095
GOTERM_BP_DIRECT	GO:0034113~heterotypic cell-cell adhesion	4	0.907029	0.01163	NRCAM, LILRB2, GLDN, ITGB3	367	22	16792	8.31905	1	0.393881	18.1468
GOTERM_BP_DIRECT	GO:0007140~male meiosis	4	0.907029	0.01163	TEX14, TDRD9, DPEP3, TDRD12	367	22	16792	8.31905	1	0.393881	18.1468
GOTERM_BP_DIRECT	GO:0071222~cellular response to lipopolysaccharide	8	1.81406	0.0118751	LILRB1, CSF2, LILRB2, TNFRSF1B, IL6, IL12B, IL10, TNIP3	367	113	16792	3.23928	1	0.39358	18.4937
GOTERM_BP_DIRECT	GO:0035234~ectopic germ cell programmed cell death	3	0.680272	0.0121615	CASP5, IL1B, KIT	367	8	16792	17.158	1	0.39433	18.8971
GOTERM_BP_DIRECT	GO:0010888~negative regulation of lipid storage	3	0.680272	0.0121615	LEP, IL6, ITGB3	367	8	16792	17.158	1	0.39433	18.8971
GOTERM_BP_DIRECT	GO:0002827~positive regulation of T-helper 1 type immune response	3	0.680272	0.0121615	SLC11A1, CCR2, IL12B	367	8	16792	17.158	1	0.39433	18.8971
GOTERM_MF_DIRECT	GO:0048020~CCR chemokine receptor binding	4	0.907029	0.0125062	CCL1, CCL22, CCL18, CCL17	362	23	16881	8.11002	0.998809	0.489977	16.7193
GOTERM_BP_DIRECT	GO:0010628~positive regulation of gene expression	13	2.94785	0.0125809	LILRB1, SLC11A1, CSF2, ACTG2, IL6, BMP2, NOS1AP, POU5F1, IL1B, CTCFL, PF4, KIT, IL7R	367	262	16792	2.27027	1	0.39831	19.4845
KEGG_PATHWAY	hsa04621:NOD-like receptor signaling pathway	6	1.36054	0.0131876	CASP5, IL6, NOD2, HSP90AA1, MEFV, IL1B	175	56	6879	4.21163	0.940848	0.246303	15.4737
GOTERM_MF_DIRECT	GO:0070700~BMP receptor binding	3	0.680272	0.0148648	BMP2, BMP8B, BMP5	362	9	16881	15.5442	0.999669	0.517317	19.5647
GOTERM_BP_DIRECT	GO:0050796~regulation of insulin secretion	6	1.36054	0.0153421	LEP, NEUROD1, IL1B, CACNA1E, CACNA1D, SNAP25	367	67	16792	4.09744	1	0.455404	23.2528
GOTERM_BP_DIRECT	GO:0002544~chronic inflammatory response	3	0.680272	0.0154127	S100A8, PTGES, CXCL13	367	9	16792	15.2516	1	0.450266	23.347
GOTERM_BP_DIRECT	GO:0033555~multicellular organismal response to stress	3	0.680272	0.0154127	GRM7, ADCYAP1R1, IDO1	367	9	16792	15.2516	1	0.450266	23.347
GOTERM_BP_DIRECT	GO:1900017~positive regulation of cytokine production involved in inflammatory response	3	0.680272	0.0154127	NOD2, GBP5, CD6	367	9	16792	15.2516	1	0.450266	23.347
BIOCARTA	h_th1th2Pathway:Th1/Th2 Differentiation	4	0.907029	0.0162746	IL12RB2, CD40LG, IL12B, IL2	46	20	1625	7.06522	0.739589	0.285644	16.079
GOTERM_BP_DIRECT	GO:0032735~positive regulation of interleukin-12 production	4	0.907029	0.0165559	CCR7, CD40LG, IDO1, IL12B	367	25	16792	7.32076	1	0.467655	24.8564
GOTERM_BP_DIRECT	GO:0001816~cytokine production	4	0.907029	0.0165559	S100A8, S100A9, FOXP3, CD226	367	25	16792	7.32076	1	0.467655	24.8564
GOTERM_MF_DIRECT	GO:0004867~serine-type endopeptidase inhibitor activity	7	1.5873	0.0178183	HMSD, PI3, SERPINB10, ITIH3, PCSK1N, WFDC2, A2ML1	362	97	16881	3.36524	0.999934	0.551371	23.0001
KEGG_PATHWAY	hsa04668:TNF signaling pathway	8	1.81406	0.0184008	LIF, CSF2, TNFRSF1B, IL6, NOD2, IL1B, PIK3R5, MMP3	175	107	6879	2.93896	0.980858	0.302063	20.9573
GOTERM_BP_DIRECT	GO:0050999~regulation of nitric-oxide synthase activity	4	0.907029	0.0184192	LEP, HSP90AA1, NOS1AP, IL1B	367	26	16792	7.0392	1	0.497712	27.2566
GOTERM_BP_DIRECT	GO:0042755~eating behavior	4	0.907029	0.0184192	LEP, ATP8A2, PYY, NMU	367	26	16792	7.0392	1	0.497712	27.2566
GOTERM_BP_DIRECT	GO:0046888~negative regulation of hormone secretion	3	0.680272	0.018991	OSM, LIF, IL6	367	10	16792	13.7264	1	0.501804	27.9784
GOTERM_BP_DIRECT	GO:0032725~positive regulation of granulocyte macrophage colony-stimulating factor production	3	0.680272	0.018991	IL1B, PAEP, IL12B	367	10	16792	13.7264	1	0.501804	27.9784
GOTERM_CC_DIRECT	GO:0043235~receptor complex	8	1.81406	0.019037	OLR1, GPR63, GRM7, ADCYAP1R1, ITGB3, VIPR1, CR1L, KLRC1	389	127	18224	2.95108	0.994095	0.473491	22.297
GOTERM_BP_DIRECT	GO:0007275~multicellular organism development	20	4.53515	0.0206726	HLF, NFE2, SLCO4C1, CRABP1, ZNF541, CATSPERD, TNFRSF25, EGFL6, SLC2A14, TBX21, TDRD9, TNFRSF8, MOV10L1, TDRD12, CCL17, OSM, LIF, TNFRSF1B, PIWIL2, PAEP	367	521	16792	1.75642	1	0.525289	30.0627
GOTERM_CC_DIRECT	GO:0030141~secretory granule	6	1.36054	0.0207308	IL1B, CPA3, RPH3A, PCSK1N, RAB27B, CTSG	389	74	18224	3.79851	0.996277	0.46285	24.0397
BIOCARTA	h_cytokinePathway:Cytokine Network	4	0.907029	0.0211526	IL6, IL12B, IL10, IL2	46	22	1625	6.42292	0.826767	0.295751	20.4194
GOTERM_BP_DIRECT	GO:0043066~negative regulation of apoptotic process	18	4.08163	0.0223725	IL2RB, IL6, PRAME, ARNT2, IL10, BCL2L10, PLAC8, SOD2, LEP, MSX2, MAP4K4, ASCL1, CD44, CD40LG, CCND2, BCL11B, SERPINB10, IL2	367	455	16792	1.81008	1	0.547217	32.112
GOTERM_BP_DIRECT	GO:0086010~membrane depolarization during action potential	4	0.907029	0.0224808	SCN3A, CACNA1I, SCN9A, CACNA1E	367	28	16792	6.5364	1	0.542511	32.2406
GOTERM_BP_DIRECT	GO:0048247~lymphocyte chemotaxis	4	0.907029	0.0224808	CCL1, CCL22, CCL18, CCL17	367	28	16792	6.5364	1	0.542511	32.2406
GOTERM_BP_DIRECT	GO:0007186~G-protein coupled receptor signaling pathway	30	6.80272	0.0227911	CCL1, OR2B6, CXCL5, GPR63, FFAR2, ADCYAP1R1, PF4, FPR2, CXCR3, TAS1R1, VIPR1, CCL7, KISS1R, PTGIR, CCL22, BHLHA15, GPR25, PIK3R5, NMU, PTH2R, CCL18, CCL17, CCR7, CXCL13, GRM7, CCR2, PTGDR, GPR15, PYY, RASD1	367	899	16792	1.52686	1	0.541139	32.6078
GOTERM_BP_DIRECT	GO:0042511~positive regulation of tyrosine phosphorylation of Stat1 protein	3	0.680272	0.0228806	LIF, KIT, IL21	367	11	16792	12.4786	1	0.536347	32.7134
GOTERM_BP_DIRECT	GO:0034116~positive regulation of heterotypic cell-cell adhesion	3	0.680272	0.0228806	CD44, IL1B, IL10	367	11	16792	12.4786	1	0.536347	32.7134
KEGG_PATHWAY	hsa04080:Neuroactive ligand-receptor interaction	14	3.1746	0.022948	LEP, KISS1R, PTGIR, PTH2R, HRH2, ADCYAP1R1, GRM7, PTGDR, FPR2, NPFFR1, UTS2R, HTR1D, VIPR1, CTSG	175	277	6879	1.98671	0.99288	0.337724	25.4708
GOTERM_BP_DIRECT	GO:0007218~neuropeptide signaling pathway	7	1.5873	0.0231325	KISS1R, PYY, NPFFR1, UTS2R, PCSK1N, NMU, SORCS3	367	101	16792	3.17112	1	0.534206	33.0098
KEGG_PATHWAY	hsa05323:Rheumatoid arthritis	7	1.5873	0.0235941	CSF2, CTSK, IL6, CXCL5, IL1B, MMP3, MMP1	175	88	6879	3.12682	0.993816	0.323765	26.0925
GOTERM_BP_DIRECT	GO:0007155~cell adhesion	18	4.08163	0.0238433	OLR1, CNTN6, EGFL6, ADAM23, DSCAML1, FPR2, CXCR3, ITGB3, TNFAIP6, AZGP1, GP5, CD44, SIGLEC6, LAMC3, CDH17, FBLN7, CD226, IL2	367	459	16792	1.7943	1	0.539131	33.8392
GOTERM_BP_DIRECT	GO:0022617~extracellular matrix disassembly	6	1.36054	0.0250875	SH3PXD2B, CTSK, CD44, MMP3, MMP1, CTSG	367	76	16792	3.61222	1	0.551665	35.268
GOTERM_CC_DIRECT	GO:0048471~perinuclear region of cytoplasm	22	4.98866	0.0257237	CAPN6, UPF2, MT1M, HSP90AA1, TNIK, MOBP, NOS1AP, MLPH, CHI3L1, PRKCG, S100A14, ATP2C2, MYRIP, TNFRSF1B, PTGES, CCR2, MT1E, SNAP25, RASD1, MT1H, GBP2, MT1G	389	621	18224	1.65968	0.999049	0.50133	28.9688
GOTERM_BP_DIRECT	GO:0097028~dendritic cell differentiation	3	0.680272	0.0270663	LILRB1, BATF3, CSF2	367	12	16792	11.4387	1	0.573605	37.4806
GOTERM_BP_DIRECT	GO:0043950~positive regulation of cAMP-mediated signaling	3	0.680272	0.0270663	PTGIR, PF4, CXCR3	367	12	16792	11.4387	1	0.573605	37.4806
GOTERM_BP_DIRECT	GO:0051091~positive regulation of sequence-specific DNA binding transcription factor activity	7	1.5873	0.0273559	IL6, MYOCD, NDP, NEUROD1, IL1B, KIT, IL10	367	105	16792	3.05032	1	0.571713	37.7984
GOTERM_BP_DIRECT	GO:0031295~T cell costimulation	6	1.36054	0.0276886	CD40LG, CD274, HHLA2, GRAP2, CD5, DPP4	367	78	16792	3.5196	1	0.570446	38.1616
GOTERM_BP_DIRECT	GO:0045765~regulation of angiogenesis	4	0.907029	0.0294112	LEP, IL6, CXCL13, VASH2	367	31	16792	5.90384	1	0.5871	40.0104
GOTERM_CC_DIRECT	GO:0043186~P granule	3	0.680272	0.0302018	TDRD9, PIWIL2, MOV10L1	389	13	18224	10.8112	0.999722	0.52497	33.1365
KEGG_PATHWAY	hsa04672:Intestinal immune network for IgA production	5	1.13379	0.0303209	IL6, CD40LG, TNFRSF13B, IL10, IL2	175	47	6879	4.18176	0.998582	0.374028	32.2875
GOTERM_MF_DIRECT	GO:0008239~dipeptidyl-peptidase activity	3	0.680272	0.0304452	NAALAD2, DPEP3, DPP4	362	13	16881	10.7614	1	0.719843	36.2034
GOTERM_BP_DIRECT	GO:0006693~prostaglandin metabolic process	3	0.680272	0.0315335	PTGES, HPGD, HPGDS	367	13	16792	10.5588	1	0.607425	42.2166
GOTERM_BP_DIRECT	GO:0048872~homeostasis of number of cells	3	0.680272	0.0315335	GCNT4, CCR7, IL7R	367	13	16792	10.5588	1	0.607425	42.2166
GOTERM_BP_DIRECT	GO:0002526~acute inflammatory response	3	0.680272	0.0315335	IL6, S100A8, PTGES	367	13	16792	10.5588	1	0.607425	42.2166
GOTERM_BP_DIRECT	GO:0071356~cellular response to tumor necrosis factor	7	1.5873	0.0333139	CCL1, IL6, CCL22, CHI3L1, CCL7, CCL18, CCL17	367	110	16792	2.91167	1	0.622417	44.0083
KEGG_PATHWAY	hsa05144:Malaria	5	1.13379	0.034656	KLRB1, IL6, CD40LG, IL1B, IL10	175	49	6879	4.01108	0.999454	0.393982	36.0225
GOTERM_BP_DIRECT	GO:0030889~negative regulation of B cell proliferation	3	0.680272	0.036268	TNFRSF13B, MNDA, IL10	367	14	16792	9.80459	1	0.648775	46.8662
GOTERM_BP_DIRECT	GO:0003382~epithelial cell morphogenesis	3	0.680272	0.036268	VSIG1, HRH2, BCL11B	367	14	16792	9.80459	1	0.648775	46.8662
GOTERM_MF_DIRECT	GO:0008188~neuropeptide receptor activity	3	0.680272	0.0398534	KISS1R, NPFFR1, SORCS3	362	15	16881	9.32652	1	0.788631	44.6351
GOTERM_BP_DIRECT	GO:0050427~3'-phosphoadenosine 5'-phosphosulfate metabolic process	3	0.680272	0.0412561	SULT1B1, SULT2B1, SULT1C2	367	15	16792	9.15095	1	0.691494	51.3823
GOTERM_MF_DIRECT	GO:0042803~protein homodimerization activity	24	5.44218	0.0417742	HNF1B, HSP90AA1, GIMAP7, NDP, ARID3A, DSCAML1, KIT, NPR3, FOXP3, BCL2L10, NCR3, LILRB1, SLC11A1, ASCL1, BHLHA15, CCR2, CDA, IL12B, SLC51A, CD226, HPGD, DPP4, HPGDS, SLC22A1	362	730	16881	1.53313	1	0.781717	46.2236
GOTERM_CC_DIRECT	GO:0009986~cell surface	19	4.30839	0.0419711	BMP2, HSP90AA1, NDP, ADCYAP1R1, DSCAML1, ITGB3, LILRB2, KISS1R, NOD2, CCR7, CD44, CD40LG, CDH17, CD209, KCNE1, TREML1, CD226, DPP4, CTSG	389	542	18224	1.64228	0.999989	0.614811	43.0376
GOTERM_MF_DIRECT	GO:0016501~prostacyclin receptor activity	2	0.453515	0.0423139	PTGIR, PTGDR	362	2	16881	46.6326	1	0.764414	46.6623
GOTERM_MF_DIRECT	GO:0033754~indoleamine 2,3-dioxygenase activity	2	0.453515	0.0423139	IDO2, IDO1	362	2	16881	46.6326	1	0.764414	46.6623
GOTERM_BP_DIRECT	GO:0070488~neutrophil aggregation	2	0.453515	0.0431184	S100A8, S100A9	367	2	16792	45.7548	1	0.702609	52.9738
GOTERM_BP_DIRECT	GO:0035051~cardiocyte differentiation	2	0.453515	0.0431184	BMP2, MYOCD	367	2	16792	45.7548	1	0.702609	52.9738
GOTERM_MF_DIRECT	GO:0050839~cell adhesion molecule binding	5	1.13379	0.0435387	LILRB2, PKP3, ITGB3, CD226, NCR3	362	62	16881	3.76069	1	0.753627	47.6453
GOTERM_BP_DIRECT	GO:0042981~regulation of apoptotic process	10	2.26757	0.0440081	STEAP3, CASP5, TNFRSF1B, NOD2, BCL2L14, NOS1AP, TNFRSF25, BMP8B, RBM25, BMP5	367	213	16792	2.14811	1	0.705024	53.7166
GOTERM_MF_DIRECT	GO:0030414~peptidase inhibitor activity	3	0.680272	0.0449159	WFDC2, A2ML1, PI15	362	16	16881	8.74361	1	0.744852	48.7307
GOTERM_MF_DIRECT	GO:0008236~serine-type peptidase activity	5	1.13379	0.045738	GZMM, NAALAD2, KLK10, DPP4, PRSS21	362	63	16881	3.701	1	0.732402	49.3685
GOTERM_BP_DIRECT	GO:0070588~calcium ion transmembrane transport	7	1.5873	0.0460282	TRPM4, CALHM1, ATP2C2, GRM7, CACNA1I, CACNA1E, CACNA1D	367	119	16792	2.69146	1	0.716486	55.3626
GOTERM_BP_DIRECT	GO:0006968~cellular defense response	5	1.13379	0.0461345	LILRB2, NCF2, GNLY, CCR2, MNDA	367	62	16792	3.6899	1	0.712394	55.4476
GOTERM_BP_DIRECT	GO:2001240~negative regulation of extrinsic apoptotic signaling pathway in absence of ligand	4	0.907029	0.0462448	CSF2, IL1B, PF4, BCL2L10	367	37	16792	4.94646	1	0.708389	55.5357
GOTERM_BP_DIRECT	GO:0044130~negative regulation of growth of symbiont in host	3	0.680272	0.0464845	IL12B, IL10, CTSG	367	16	16792	8.57902	1	0.705465	55.7266
GOTERM_BP_DIRECT	GO:0014002~astrocyte development	3	0.680272	0.0464845	S100A8, LAMC3, S100A9	367	16	16792	8.57902	1	0.705465	55.7266
GOTERM_CC_DIRECT	GO:0030315~T-tubule	4	0.907029	0.0466731	NOS1AP, STAC, CASQ1, AHNAK	389	38	18224	4.9314	0.999997	0.625321	46.5999
GOTERM_BP_DIRECT	GO:0007417~central nervous system development	7	1.5873	0.0476034	SH3GL3, NRCAM, ADAM23, CNTN6, ARNT2, DSCAML1, PPP1R17	367	120	16792	2.66903	1	0.709465	56.6076
KEGG_PATHWAY	hsa05142:Chagas disease (American trypanosomiasis)	7	1.5873	0.0476897	IL6, IL1B, PIK3R5, IL12B, PPP2R2B, IL10, IL2	175	104	6879	2.64577	0.99997	0.478219	46.1397
GOTERM_MF_DIRECT	GO:0004252~serine-type endopeptidase activity	11	2.49433	0.0477403	GZMM, CTSK, F5, KLK10, MMP3, TMPRSS6, TMPRSS3, MMP1, DPP4, PRSS21, CTSG	362	255	16881	2.0116	1	0.729787	50.8912
BIOCARTA	h_asbcellPathway:Antigen Dependent B Cell Activation	3	0.680272	0.0481916	CD40LG, IL10, IL2	46	13	1625	8.15217	0.982579	0.490853	41.0015
GOTERM_BP_DIRECT	GO:0010951~negative regulation of endopeptidase activity	7	1.5873	0.0492116	HMSD, PI3, SERPINB10, ITIH3, PCSK1N, WFDC2, A2ML1	367	121	16792	2.64697	1	0.716983	57.8449
GOTERM_BP_DIRECT	GO:0050900~leukocyte migration	7	1.5873	0.0508529	OLR1, CD44, FOXJ1, FPR2, TREM1, ITGB3, MMP1	367	122	16792	2.62527	1	0.724379	59.0734
KEGG_PATHWAY	hsa05162:Measles	8	1.81406	0.0512146	IL2RB, IL6, CCND2, CD209, IL1B, PIK3R5, IL12B, IL2	175	133	6879	2.36443	0.999986	0.482478	48.6104
GOTERM_BP_DIRECT	GO:0071276~cellular response to cadmium ion	3	0.680272	0.0519405	MT1E, MT1H, MT1G	367	17	16792	8.07437	1	0.727568	59.8687
GOTERM_BP_DIRECT	GO:0002407~dendritic cell chemotaxis	3	0.680272	0.0519405	TRPM4, CCR7, CCR2	367	17	16792	8.07437	1	0.727568	59.8687
GOTERM_BP_DIRECT	GO:0006953~acute-phase response	4	0.907029	0.0527102	ORM1, IL6, ORM2, CD163	367	39	16792	4.6928	1	0.728465	60.4228
GOTERM_MF_DIRECT	GO:0001228~transcriptional activator activity, RNA polymerase II transcription regulatory region sequence-specific binding	6	1.36054	0.0530542	MYOCD, PAX9, BHLHA15, TBX5, ESRRG, ARID3A	362	95	16881	2.94522	1	0.750624	54.728
GOTERM_BP_DIRECT	GO:0007200~phospholipase C-activating G-protein coupled receptor signaling pathway	5	1.13379	0.0557762	KISS1R, FPR2, NPR3, UTS2R, HTR1D	367	66	16792	3.46627	1	0.744531	62.5592
GOTERM_BP_DIRECT	GO:0033280~response to vitamin D	3	0.680272	0.0576116	ALPL, CYP24A1, CYP27B1	367	18	16792	7.62579	1	0.751848	63.7857
GOTERM_BP_DIRECT	GO:0045954~positive regulation of natural killer cell mediated cytotoxicity	3	0.680272	0.0576116	IL21, CD226, NCR3	367	18	16792	7.62579	1	0.751848	63.7857
GOTERM_BP_DIRECT	GO:0002690~positive regulation of leukocyte chemotaxis	3	0.680272	0.0576116	IL6, CXCL5, PF4	367	18	16792	7.62579	1	0.751848	63.7857
GOTERM_BP_DIRECT	GO:0035556~intracellular signal transduction	15	3.40136	0.0591737	FYB, TNIK, MCF2, RP1L1, PRKCG, KIT, TMPRSS6, CCDC68, PPP1R17, MAP4K4, NOD2, STAC, SH2D6, CD209, TREM1	367	403	16792	1.70303	1	0.757176	64.7996
GOTERM_CC_DIRECT	GO:0005578~proteinaceous extracellular matrix	11	2.49433	0.0606048	ALPL, ADAMTS17, GLDN, IL1RL1, LAMC3, PI3, FBLN7, CHI3L1, MMP17, MMP3, MMP1	389	268	18224	1.92288	1	0.696486	55.9825
GOTERM_CC_DIRECT	GO:0031258~lamellipodium membrane	3	0.680272	0.0609215	ITGB3, PIEZO1, DPP4	389	19	18224	7.3971	1	0.673342	56.1769
GOTERM_CC_DIRECT	GO:1990923~PET complex	2	0.453515	0.062525	PIWIL2, TDRD12	389	3	18224	31.2322	1	0.659531	57.1489
BIOCARTA	h_stemPathway:Regulation of hematopoiesis by cytokines	3	0.680272	0.0626499	CSF2, IL6, IL2	46	15	1625	7.06522	0.995035	0.531348	49.9017
GOTERM_MF_DIRECT	GO:0004833~tryptophan 2,3-dioxygenase activity	2	0.453515	0.0627964	IDO2, IDO1	362	3	16881	31.0884	1	0.793437	61.0471
GOTERM_MF_DIRECT	GO:0004999~vasoactive intestinal polypeptide receptor activity	2	0.453515	0.0627964	ADCYAP1R1, VIPR1	362	3	16881	31.0884	1	0.793437	61.0471
GOTERM_MF_DIRECT	GO:0031727~CCR2 chemokine receptor binding	2	0.453515	0.0627964	CCR2, CCL7	362	3	16881	31.0884	1	0.793437	61.0471
GOTERM_BP_DIRECT	GO:0051493~regulation of cytoskeleton organization	3	0.680272	0.0634861	CAPN6, S100A8, S100A9	367	19	16792	7.22444	1	0.77774	67.4617
KEGG_PATHWAY	hsa04911:Insulin secretion	6	1.36054	0.0635522	TRPM4, FXYD2, ADCYAP1R1, PRKCG, CACNA1D, SNAP25	175	85	6879	2.77472	0.999999	0.540214	56.4596
GOTERM_BP_DIRECT	GO:0002374~cytokine secretion involved in immune response	2	0.453515	0.0639772	NOD2, TREM1	367	3	16792	30.5032	1	0.776445	67.7525
GOTERM_BP_DIRECT	GO:0032602~chemokine production	2	0.453515	0.0639772	S100A8, S100A9	367	3	16792	30.5032	1	0.776445	67.7525
GOTERM_BP_DIRECT	GO:2000366~positive regulation of STAT protein import into nucleus	2	0.453515	0.0639772	LEP, IL6	367	3	16792	30.5032	1	0.776445	67.7525
GOTERM_BP_DIRECT	GO:0034021~response to silicon dioxide	2	0.453515	0.0639772	CSF2, SOD2	367	3	16792	30.5032	1	0.776445	67.7525
GOTERM_BP_DIRECT	GO:0003130~BMP signaling pathway involved in heart induction	2	0.453515	0.0639772	BMP2, POU5F1	367	3	16792	30.5032	1	0.776445	67.7525
GOTERM_BP_DIRECT	GO:0002774~Fc receptor mediated inhibitory signaling pathway	2	0.453515	0.0639772	LILRB1, LILRB2	367	3	16792	30.5032	1	0.776445	67.7525
GOTERM_BP_DIRECT	GO:0042369~vitamin D catabolic process	2	0.453515	0.0639772	CYP24A1, CYP27B1	367	3	16792	30.5032	1	0.776445	67.7525
GOTERM_BP_DIRECT	GO:0002767~immune response-inhibiting cell surface receptor signaling pathway	2	0.453515	0.0639772	LILRB1, LILRB2	367	3	16792	30.5032	1	0.776445	67.7525
GOTERM_BP_DIRECT	GO:0002361~CD4-positive, CD25-positive, alpha-beta regulatory T cell differentiation	2	0.453515	0.0639772	FUT7, FOXP3	367	3	16792	30.5032	1	0.776445	67.7525
GOTERM_BP_DIRECT	GO:0006576~cellular biogenic amine metabolic process	2	0.453515	0.0639772	SULT1B1, MAOA	367	3	16792	30.5032	1	0.776445	67.7525
GOTERM_BP_DIRECT	GO:0070487~monocyte aggregation	2	0.453515	0.0639772	CD44, IL1B	367	3	16792	30.5032	1	0.776445	67.7525
GOTERM_BP_DIRECT	GO:0002292~T cell differentiation involved in immune response	2	0.453515	0.0639772	CLEC4E, CLEC4D	367	3	16792	30.5032	1	0.776445	67.7525
KEGG_PATHWAY	hsa05330:Allograft rejection	4	0.907029	0.0660349	CD40LG, IL12B, IL10, IL2	175	37	6879	4.24958	1	0.535066	57.8989
KEGG_PATHWAY	hsa04512:ECM-receptor interaction	6	1.36054	0.0688246	GP5, CD44, LAMC3, COL27A1, ITGB3, COL5A3	175	87	6879	2.71094	1	0.532065	59.4639
GOTERM_BP_DIRECT	GO:0006801~superoxide metabolic process	3	0.680272	0.0695524	SH3PXD2B, NCF2, SOD2	367	20	16792	6.86322	1	0.801004	70.8872
GOTERM_BP_DIRECT	GO:0042593~glucose homeostasis	6	1.36054	0.0699109	LEP, IL6, BHLHA15, FFAR2, NEUROD1, CSMD1	367	101	16792	2.71811	1	0.798999	71.0787
GOTERM_BP_DIRECT	GO:0008542~visual learning	4	0.907029	0.0745156	HRH2, KIT, FOXB1, NETO1	367	45	16792	4.06709	1	0.816371	73.4342
GOTERM_BP_DIRECT	GO:0008015~blood circulation	4	0.907029	0.0745156	NFE2, F5, OLR1, UTS2R	367	45	16792	4.06709	1	0.816371	73.4342
GOTERM_BP_DIRECT	GO:0032755~positive regulation of interleukin-6 production	4	0.907029	0.0745156	LILRB2, IL6, NOD2, IL1B	367	45	16792	4.06709	1	0.816371	73.4342
GOTERM_BP_DIRECT	GO:0002576~platelet degranulation	6	1.36054	0.0746723	ORM1, F5, PF4, ITIH3, ITGB3, ORM2	367	103	16792	2.66533	1	0.813525	73.5111
KEGG_PATHWAY	hsa04960:Aldosterone-regulated sodium reabsorption	4	0.907029	0.0749222	FXYD2, PRKCG, PIK3R5, SCNN1A	175	39	6879	4.03165	1	0.54611	62.6998
BIOCARTA	h_no2il12Pathway:NO2-dependent IL 12 Pathway in NK cells	3	0.680272	0.0783763	IL12RB2, CXCR3, IL12B	46	17	1625	6.23402	0.99876	0.566814	58.1861
GOTERM_BP_DIRECT	GO:0048666~neuron development	4	0.907029	0.0784835	LIF, ATP8A2, NEUROD1, SOD2	367	46	16792	3.97868	1	0.826073	75.3179
GOTERM_BP_DIRECT	GO:0007187~G-protein coupled receptor signaling pathway, coupled to cyclic nucleotide second messenger	4	0.907029	0.0784835	PTGIR, HRH2, HTR1D, VIPR1	367	46	16792	3.97868	1	0.826073	75.3179
GOTERM_BP_DIRECT	GO:0007283~spermatogenesis	14	3.1746	0.0792801	SLCO4C1, FOXJ1, CATSPERD, ZNF541, SLC2A14, ADCYAP1R1, TDRD9, MOV10L1, KIT, TDRD12, BCL2L10, PIWIL2, WFDC2, PRSS21	367	385	16792	1.66381	1	0.825913	75.6806
KEGG_PATHWAY	hsa05152:Tuberculosis	9	2.04082	0.0795259	IL6, NOD2, CYP27B1, CLEC4E, CD209, IL1B, IL12B, FCGR3B, IL10	175	177	6879	1.99874	1	0.551702	64.9834
GOTERM_MF_DIRECT	GO:0017022~myosin binding	3	0.680272	0.0795662	MYRIP, MOBP, MLPH	362	22	16881	6.35899	1	0.854643	70.0396
GOTERM_BP_DIRECT	GO:0008037~cell recognition	3	0.680272	0.0822163	CD5, CD226, NCR3	367	22	16792	6.23929	1	0.83405	76.9746
GOTERM_BP_DIRECT	GO:0032760~positive regulation of tumor necrosis factor production	4	0.907029	0.0825419	LEP, NOD2, PF4, IL12B	367	47	16792	3.89402	1	0.832053	77.114
GOTERM_BP_DIRECT	GO:0045600~positive regulation of fat cell differentiation	4	0.907029	0.0825419	TRPM4, SH3PXD2B, BMP2, DKKL1	367	47	16792	3.89402	1	0.832053	77.114
GOTERM_MF_DIRECT	GO:0086080~protein binding involved in heterotypic cell-cell adhesion	2	0.453515	0.0828421	NRCAM, GLDN	362	4	16881	23.3163	1	0.854515	71.553
GOTERM_MF_DIRECT	GO:0035662~Toll-like receptor 4 binding	2	0.453515	0.0828421	S100A8, S100A9	362	4	16881	23.3163	1	0.854515	71.553
GOTERM_MF_DIRECT	GO:0047844~deoxycytidine deaminase activity	2	0.453515	0.0828421	APOBEC3B, APOBEC3A	362	4	16881	23.3163	1	0.854515	71.553
GOTERM_BP_DIRECT	GO:0072606~interleukin-8 secretion	2	0.453515	0.0843824	LEP, CHI3L1	367	4	16792	22.8774	1	0.835734	77.8873
GOTERM_BP_DIRECT	GO:0033625~positive regulation of integrin activation	2	0.453515	0.0843824	CXCL13, PIEZO1	367	4	16792	22.8774	1	0.835734	77.8873
GOTERM_BP_DIRECT	GO:0046006~regulation of activated T cell proliferation	2	0.453515	0.0843824	CD274, IDO1	367	4	16792	22.8774	1	0.835734	77.8873
GOTERM_BP_DIRECT	GO:0045918~negative regulation of cytolysis	2	0.453515	0.0843824	CSF2, PF4	367	4	16792	22.8774	1	0.835734	77.8873
GOTERM_BP_DIRECT	GO:0032119~sequestering of zinc ion	2	0.453515	0.0843824	S100A8, S100A9	367	4	16792	22.8774	1	0.835734	77.8873
GOTERM_BP_DIRECT	GO:0032348~negative regulation of aldosterone biosynthetic process	2	0.453515	0.0843824	BMP2, BMP5	367	4	16792	22.8774	1	0.835734	77.8873
GOTERM_BP_DIRECT	GO:0033634~positive regulation of cell-cell adhesion mediated by integrin	2	0.453515	0.0843824	CXCL13, PIEZO1	367	4	16792	22.8774	1	0.835734	77.8873
GOTERM_BP_DIRECT	GO:2000660~negative regulation of interleukin-1-mediated signaling pathway	2	0.453515	0.0843824	IL1R2, IL6	367	4	16792	22.8774	1	0.835734	77.8873
GOTERM_BP_DIRECT	GO:0002793~positive regulation of peptide secretion	2	0.453515	0.0843824	S100A8, S100A9	367	4	16792	22.8774	1	0.835734	77.8873
GOTERM_BP_DIRECT	GO:0002677~negative regulation of chronic inflammatory response	2	0.453515	0.0843824	FOXP3, CYP19A1	367	4	16792	22.8774	1	0.835734	77.8873
GOTERM_BP_DIRECT	GO:2000065~negative regulation of cortisol biosynthetic process	2	0.453515	0.0843824	BMP2, BMP5	367	4	16792	22.8774	1	0.835734	77.8873
GOTERM_BP_DIRECT	GO:0010574~regulation of vascular endothelial growth factor production	2	0.453515	0.0843824	IL6, CCR2	367	4	16792	22.8774	1	0.835734	77.8873
GOTERM_BP_DIRECT	GO:0038094~Fc-gamma receptor signaling pathway	2	0.453515	0.0843824	CLEC4E, CLEC4D	367	4	16792	22.8774	1	0.835734	77.8873
GOTERM_BP_DIRECT	GO:0002666~positive regulation of T cell tolerance induction	2	0.453515	0.0843824	LILRB2, IDO1	367	4	16792	22.8774	1	0.835734	77.8873
GOTERM_BP_DIRECT	GO:0009408~response to heat	4	0.907029	0.0866887	OSM, IL6, HSP90AA1, CASQ1	367	48	16792	3.8129	1	0.840926	78.8217
GOTERM_BP_DIRECT	GO:0032733~positive regulation of interleukin-10 production	3	0.680272	0.0887929	NOD2, CD40LG, IL12B	367	23	16792	5.96801	1	0.845183	79.6415
KEGG_PATHWAY	hsa04973:Carbohydrate digestion and absorption	4	0.907029	0.089182	FXYD2, HK3, PIK3R5, CACNA1D	175	42	6879	3.74367	1	0.578981	69.3608
KEGG_PATHWAY	hsa00100:Steroid biosynthesis	3	0.680272	0.0897906	SOAT2, CYP24A1, CYP27B1	175	20	6879	5.89629	1	0.566111	69.6191
GOTERM_CC_DIRECT	GO:0016323~basolateral plasma membrane	8	1.81406	0.090153	FXYD2, NOD2, HSP90AA1, SLCO4C1, AQP9, CDH17, HPGD, SLC22A1	389	180	18224	2.08215	1	0.773242	71.0635
GOTERM_BP_DIRECT	GO:0045666~positive regulation of neuron differentiation	5	1.13379	0.0905905	RNF112, NRCAM, ASCL1, BMP2, NEUROD1	367	78	16792	2.933	1	0.848245	80.3182
GOTERM_MF_DIRECT	GO:0005509~calcium ion binding	22	4.98866	0.0907237	DCHS2, S100A8, EFCAB6, EGFL6, S100A9, MMP17, MMP3, RPH3A, S100A14, MMP1, EFHC2, PITPNM3, DOC2A, RASGRP4, CDH17, GRM7, VSNL1, FBLN7, CACNA1E, CASQ1, HPGDS, PLA2G2F	362	717	16881	1.43085	1	0.869355	74.9073
KEGG_PATHWAY	hsa04713:Circadian entrainment	6	1.36054	0.0922491	NOS1AP, ADCYAP1R1, CACNA1I, PRKCG, CACNA1D, RASD1	175	95	6879	2.48265	1	0.561594	70.642
GOTERM_MF_DIRECT	GO:0005031~tumor necrosis factor-activated receptor activity	3	0.680272	0.0924876	TNFRSF1B, TNFRSF25, TNFRSF8	362	24	16881	5.82907	1	0.864251	75.6057
GOTERM_CC_DIRECT	GO:0031225~anchored component of membrane	6	1.36054	0.0938046	ALPL, CNTN6, DPEP3, MMP17, FCGR3B, PRSS21	389	113	18224	2.48752	1	0.768016	72.5513
GOTERM_MF_DIRECT	GO:0004222~metalloendopeptidase activity	6	1.36054	0.0950907	ADAMTS17, ADAM23, ADAM32, MMP17, MMP3, MMP1	362	113	16881	2.47607	1	0.861918	76.6034
GOTERM_BP_DIRECT	GO:0007157~heterophilic cell-cell adhesion via plasma membrane cell adhesion molecules	4	0.907029	0.0952399	CD209, CD6, CD226, NCR3	367	50	16792	3.66038	1	0.860122	81.9714
GOTERM_BP_DIRECT	GO:0034765~regulation of ion transmembrane transport	6	1.36054	0.0954195	CALHM1, KCNJ15, SCN3A, CACNA1I, SCN9A, CACNA1E	367	111	16792	2.47323	1	0.857865	82.0326
GOTERM_BP_DIRECT	GO:0001819~positive regulation of cytokine production	3	0.680272	0.0955191	SLC11A1, HHLA2, IL21	367	24	16792	5.71935	1	0.855372	82.0665
GOTERM_BP_DIRECT	GO:0034341~response to interferon-gamma	3	0.680272	0.0955191	SLC11A1, CYP27B1, MEFV	367	24	16792	5.71935	1	0.855372	82.0665
KEGG_PATHWAY	hsa04976:Bile secretion	5	1.13379	0.0965852	FXYD2, SLCO1A2, AQP9, SLC51A, SLC22A1	175	69	6879	2.84845	1	0.564875	72.3692
KEGG_PATHWAY	hsa04151:PI3K-Akt signaling pathway	14	3.1746	0.0969059	IL2RB, IL6, HSP90AA1, ITGB3, KIT, COL5A3, IL7R, OSM, LAMC3, CCND2, COL27A1, PIK3R5, PPP2R2B, IL2	175	345	6879	1.59513	1	0.552511	72.4931
GOTERM_BP_DIRECT	GO:0019722~calcium-mediated signaling	4	0.907029	0.0996401	TRPM4, BHLHA15, CXCR3, TREML1	367	51	16792	3.58861	1	0.864871	83.4149

## Sheet: Table S4
Table S4. Summary of up-regulated pathway in PRAME deleted samples
Category	Term	Count	%	PValue	Genes	List Total	Pop Hits	Pop Total	Fold Enrichment	Bonferroni	Benjamini	FDR
BIOCARTA	h_alkPathway:ALK in cardiac myocytes	4	4.44444	0.00158255	MYL2, SMAD1, BMP7, NPPA	12	37	1625	14.6396	0.0746713	0.0746713	1.50707
GOTERM_BP_DIRECT	GO:0055010~ventricular cardiac muscle tissue morphogenesis	3	3.33333	0.0058152	MYL2, TNNC1, PKP2	78	25	16792	25.8338	0.965038	0.965038	8.20708
GOTERM_MF_DIRECT	GO:0008083~growth factor activity	5	5.55556	0.00766998	GH1, NTF3, FGF14, PDGFD, BMP7	82	162	16881	6.35388	0.755616	0.755616	9.07187
GOTERM_CC_DIRECT	GO:0014069~postsynaptic density	5	5.55556	0.00914936	LZTS1, CPEB1, NRGN, PCLO, LRP4	82	184	18224	6.03924	0.705497	0.705497	10.19
GOTERM_BP_DIRECT	GO:0030049~muscle filament sliding	3	3.33333	0.0131136	DES, MYL2, TNNC1	78	38	16792	16.996	0.999495	0.97752	17.6197
GOTERM_BP_DIRECT	GO:0001657~ureteric bud development	3	3.33333	0.0131136	NPNT, SMAD1, BMP7	78	38	16792	16.996	0.999495	0.97752	17.6197
GOTERM_MF_DIRECT	GO:0008092~cytoskeletal protein binding	3	3.33333	0.0222421	DES, LDB3, NEBL	82	48	16881	12.8666	0.983695	0.872307	24.257
GOTERM_BP_DIRECT	GO:0010535~positive regulation of activation of JAK2 kinase activity	2	2.22222	0.0272036	GH1, IL23R	78	6	16792	71.7607	1	0.994939	33.3003
GOTERM_BP_DIRECT	GO:0045665~negative regulation of neuron differentiation	3	3.33333	0.0272473	RAP1GAP, SOX2, BMP7	78	56	16792	11.533	1	0.981148	33.3442
GOTERM_BP_DIRECT	GO:0043406~positive regulation of MAP kinase activity	3	3.33333	0.0300081	GH1, DIRAS1, PDGFD	78	59	16792	10.9465	1	0.969916	36.0687
GOTERM_BP_DIRECT	GO:0045669~positive regulation of osteoblast differentiation	3	3.33333	0.0309522	NPNT, SMAD1, BMP7	78	60	16792	10.7641	1	0.950862	36.9763
KEGG_PATHWAY	hsa04261:Adrenergic signaling in cardiomyocytes	4	4.44444	0.0323935	MYL2, TNNC1, CAMK2B, CALML6	36	138	6879	5.53865	0.950044	0.950044	30.1624
GOTERM_BP_DIRECT	GO:0007399~nervous system development	5	5.55556	0.0428436	NTF3, FGF14, LSAMP, NRGN, MYT1	78	287	16792	3.75056	1	0.972592	47.4263
GOTERM_MF_DIRECT	GO:0051428~peptide hormone receptor binding	2	2.22222	0.0469723	RUNDC3A, NPPA	82	10	16881	41.1732	0.99985	0.946858	44.8021
GOTERM_MF_DIRECT	GO:0045294~alpha-catenin binding	2	2.22222	0.0469723	PKP2, PTPRT	82	10	16881	41.1732	0.99985	0.946858	44.8021
GOTERM_BP_DIRECT	GO:0030509~BMP signaling pathway	3	3.33333	0.0475662	SMAD1, BMP7, LRP4	78	76	16792	8.49798	1	0.969887	51.1092
GOTERM_CC_DIRECT	GO:0001669~acrosomal vesicle	3	3.33333	0.0515611	SPINK13, ZPBP2, SV2B	82	82	18224	8.13087	0.999125	0.970412	46.1513
GOTERM_CC_DIRECT	GO:0043025~neuronal cell body	5	5.55556	0.0517585	PRKAR2B, RAP1GAP, SLC25A27, NRGN, LRP4	82	315	18224	3.52768	0.999148	0.905215	46.2822
GOTERM_CC_DIRECT	GO:0030054~cell junction	6	6.66667	0.0535927	LZTS1, GRIP1, PKP2, SV2B, CPEB1, PCLO	82	459	18224	2.90515	0.999342	0.839825	47.4847
GOTERM_BP_DIRECT	GO:0050731~positive regulation of peptidyl-tyrosine phosphorylation	3	3.33333	0.0544695	GH1, NTF3, LRP4	78	82	16792	7.87617	1	0.972079	56.0622
GOTERM_CC_DIRECT	GO:0048471~perinuclear region of cytoplasm	7	7.77778	0.0579949	DYNC1I1, PRKAR2B, SERHL2, USP2, NANOS1, LDB3, NPPA	82	621	18224	2.50516	0.999646	0.795913	50.271
KEGG_PATHWAY	hsa05410:Hypertrophic cardiomyopathy (HCM)	3	3.33333	0.059369	DES, MYL2, TNNC1	36	78	6879	7.34936	0.996188	0.938259	48.688
GOTERM_CC_DIRECT	GO:0030425~dendrite	5	5.55556	0.0621035	RAP1GAP, GRIP1, MME, CPEB1, LRP4	82	335	18224	3.31707	0.999802	0.758584	52.7488
KEGG_PATHWAY	hsa05414:Dilated cardiomyopathy	3	3.33333	0.0676372	DES, MYL2, TNNC1	36	84	6879	6.8244	0.998293	0.880488	53.3966
GOTERM_BP_DIRECT	GO:0071456~cellular response to hypoxia	3	3.33333	0.0718212	RGCC, CPEB1, BMP7	78	96	16792	6.72756	1	0.986234	66.5243
GOTERM_BP_DIRECT	GO:0030902~hindbrain development	2	2.22222	0.0751932	SMAD1, BMP7	78	17	16792	25.3273	1	0.983197	68.2663
GOTERM_BP_DIRECT	GO:0042523~positive regulation of tyrosine phosphorylation of Stat5 protein	2	2.22222	0.0751932	GH1, IL23R	78	17	16792	25.3273	1	0.983197	68.2663
GOTERM_MF_DIRECT	GO:0030695~GTPase regulator activity	2	2.22222	0.0785495	RAP1GAP, RUNDC3A	82	17	16881	24.2195	1	0.976308	63.5937
GOTERM_BP_DIRECT	GO:0060037~pharyngeal system development	2	2.22222	0.0794382	SIX4, BMP7	78	18	16792	23.9202	1	0.981053	70.3392
GOTERM_BP_DIRECT	GO:0007165~signal transduction	10	11.1111	0.0833155	FCGR2B, RAP1GAP, NTF3, FGF14, TNFRSF17, CAMK2B, PTPRT, ESR2, SMAD1, NRGN	78	1161	16792	1.85428	1	0.978672	72.1217
GOTERM_BP_DIRECT	GO:0050771~negative regulation of axonogenesis	2	2.22222	0.083664	MAG, LRP4	78	19	16792	22.6613	1	0.97236	72.2769
GOTERM_BP_DIRECT	GO:0045893~positive regulation of transcription, DNA-templated	6	6.66667	0.0875088	GRIP1, SOX2, CAND2, ESR2, SIX4, BMP7	78	515	16792	2.50814	1	0.970116	73.9367
KEGG_PATHWAY	hsa04015:Rap1 signaling pathway	4	4.44444	0.0899686	RAP1GAP, FGF14, CALML6, PDGFD	36	210	6879	3.63968	0.999812	0.882907	64.2204
GOTERM_BP_DIRECT	GO:0071345~cellular response to cytokine stimulus	2	2.22222	0.0962268	PID1, MME	78	22	16792	19.5711	1	0.973644	77.3633
GOTERM_CC_DIRECT	GO:0030018~Z disc	3	3.33333	0.0968981	DES, LDB3, NEBL	82	118	18224	5.65027	0.999999	0.855789	69.6304

## Sheet: Table S5
Table S5. Gene list of inflammatory response in PRAME deleted DLBCL patient samples
	PROBE	GENE SYMBOL	GENE_TITLE	RANK IN GENE LIST	RANK METRIC SCORE	RUNNING ES	CORE ENRICHMENT
1	IL23R			21	1.715	0.0076	No
2	SMAD1			153	1.032	0.0043	No
3	BMP6			205	0.921	0.0058	No
4	CRHBP			236	0.864	0.0083	No
5	C5			339	0.748	0.0055	No
6	LY86			429	0.677	0.0031	No
7	BDKRB2			432	0.675	0.0066	No
8	CCL11			463	0.651	0.008	No
9	PIK3CG			576	0.591	0.0037	No
10	ALOX5			614	0.566	0.0042	No
11	SDC1			616	0.566	0.0071	No
12	HDAC9			741	0.514	0.0016	No
13	BCL6			828	0.479	-0.0016	No
14	REL			1035	0.42	-0.013	No
15	F2RL1			1135	0.399	-0.0175	No
16	IL1A			1206	0.382	-0.0201	No
17	NOX4			1369	0.348	-0.029	No
18	CD180			1493	0.329	-0.0354	No
19	IL4R			1513	0.325	-0.035	No
20	TLR10			1543	0.321	-0.0352	No
21	TNFRSF11B			1545	0.321	-0.0336	No
22	AIM2			1596	0.314	-0.0353	No
23	RIPK2			1620	0.311	-0.0352	No
24	UCN			1685	0.303	-0.0378	No
25	CTNNBIP1			1707	0.3	-0.0376	No
26	PTGS1			1739	0.297	-0.0381	No
27	PXK			1755	0.295	-0.0376	No
28	AHCY			1783	0.293	-0.0378	No
29	DAB2IP			1790	0.292	-0.0367	No
30	PRDX5			2161	0.251	-0.0599	No
31	CD27			2200	0.247	-0.0611	No
32	NLRP4			2400	0.23	-0.073	No
33	HMGB1			2437	0.228	-0.0742	No
34	POLB			2440	0.228	-0.0732	No
35	IL23A			2477	0.225	-0.0744	No
36	TNFRSF10A			2686	0.209	-0.087	No
37	F8			2950	0.19	-0.1034	No
38	ITCH			2960	0.189	-0.103	No
39	TNFRSF21			2963	0.189	-0.1022	No
40	SEH1L			3122	0.179	-0.1117	No
41	NTRK2			3193	0.175	-0.1154	No
42	MAPKAPK2			3241	0.172	-0.1176	No
43	LYN			3346	0.167	-0.1236	No
44	EIF2AK1			3376	0.165	-0.1247	No
45	RELB			3619	0.152	-0.1399	No
46	HDAC5			3668	0.15	-0.1423	No
47	SNAP23			3904	0.137	-0.1571	No
48	CXCR4			4214	0.121	-0.1769	No
49	OGG1			4296	0.118	-0.1817	No
50	ALOX15			4330	0.116	-0.1832	No
51	LGALS9			4356	0.115	-0.1843	No
52	TLR6			4389	0.113	-0.1858	No
53	SYK			4527	0.107	-0.1943	No
54	FN1			4572	0.105	-0.1967	No
55	TNFRSF10B			4630	0.102	-0.1999	No
56	HNRNPA0			4697	0.1	-0.2038	No
57	SERPINF2			4817	0.095	-0.2111	No
58	CCL3L1			5182	0.079	-0.2348	No
59	FOLR2			5290	0.074	-0.2415	No
60	HLA-DRB1			5315	0.074	-0.2427	No
61	RELA			5485	0.066	-0.2535	No
62	IFI16			5693	0.057	-0.2669	No
63	CAMP			5786	0.053	-0.2727	No
64	THBS1			5895	0.049	-0.2796	No
65	HNRNPK			5960	0.046	-0.2836	No
66	RAC1			6024	0.043	-0.2875	No
67	TUSC2			6106	0.04	-0.2927	No
68	RELT			6224	0.036	-0.3002	No
69	MIF			6285	0.033	-0.304	No
70	CYBA			6397	0.029	-0.3112	No
71	TOLLIP			6406	0.028	-0.3116	No
72	HIF1A			6428	0.027	-0.3128	No
73	TNFSF4			6460	0.026	-0.3148	No
74	TPST1			6519	0.024	-0.3185	No
75	TBK1			6549	0.023	-0.3203	No
76	IKBKG			6568	0.022	-0.3213	No
77	LXN			6582	0.022	-0.3221	No
78	LY75			6687	0.017	-0.3289	No
79	NFX1			6698	0.016	-0.3295	No
80	PLAA			6780	0.013	-0.3347	No
81	P2RX1			6843	0.011	-0.3388	No
82	XCL2			7077	0.002	-0.3542	No
83	ANO6			7145	-0.001	-0.3586	No
84	NGFR			7325	-0.008	-0.3704	No
85	ATRN			7392	-0.01	-0.3747	No
86	HLA-DRB5			7397	-0.01	-0.3749	No
87	MAP2K3			7607	-0.019	-0.3887	No
88	ANXA1			7615	-0.019	-0.389	No
89	TICAM1			7738	-0.024	-0.397	No
90	TLR1			7805	-0.027	-0.4012	No
91	PRCP			7944	-0.032	-0.4102	No
92	RPS6KA5			7950	-0.033	-0.4103	No
93	NFE2L2			8124	-0.04	-0.4216	No
94	AKT1			8154	-0.041	-0.4233	No
95	CHUK			8158	-0.041	-0.4232	No
96	LIPA			8168	-0.042	-0.4236	No
97	RARRES2			8188	-0.043	-0.4247	No
98	PTGS2			8203	-0.044	-0.4253	No
99	CHST1			8214	-0.044	-0.4258	No
100	BLNK			8219	-0.044	-0.4258	No
101	TNF			8335	-0.049	-0.4332	No
102	TNFRSF10D			8469	-0.055	-0.4417	No
103	ZNF580			8546	-0.059	-0.4464	No
104	MYLK3			8650	-0.064	-0.4529	No
105	LIAS			8707	-0.066	-0.4562	No
106	CD40			8819	-0.071	-0.4632	No
107	F2R			8821	-0.072	-0.4629	No
108	HFE			8848	-0.073	-0.4642	No
109	CXCR2			8933	-0.077	-0.4694	No
110	LTA4H			9193	-0.09	-0.486	No
111	GSDMD			9238	-0.092	-0.4885	No
112	TLR4			9426	-0.103	-0.5003	No
113	STAT5B			9438	-0.103	-0.5005	No
114	NFRKB			9473	-0.105	-0.5022	No
115	MYD88			9567	-0.11	-0.5078	No
116	TFRC			9593	-0.112	-0.5088	No
117	LTB4R			9611	-0.113	-0.5094	No
118	HRH1			9615	-0.113	-0.509	No
119	TLR7			9641	-0.115	-0.51	No
120	IKBKB			9782	-0.123	-0.5186	No
121	TIRAP			9833	-0.126	-0.5213	No
122	CNR2			9834	-0.126	-0.5206	No
123	F3			9885	-0.128	-0.5233	No
124	LY96			9984	-0.133	-0.529	No
125	PLA2G4C			10007	-0.135	-0.5298	No
126	RPS6KA4			10044	-0.137	-0.5315	No
127	SP100			10073	-0.138	-0.5326	No
128	IGFBP4			10074	-0.138	-0.5319	No
129	PARK7			10100	-0.139	-0.5328	No
130	AIMP1			10146	-0.142	-0.535	No
131	ITIH4			10181	-0.144	-0.5365	No
132	C3			10489	-0.163	-0.556	No
133	TNIP1			10621	-0.172	-0.5637	No
134	HMGB2			10652	-0.174	-0.5648	No
135	F11R			10661	-0.175	-0.5644	No
136	KLKB1			10670	-0.175	-0.564	No
137	NMI			10671	-0.175	-0.5631	No
138	PRKD1			10690	-0.176	-0.5634	No
139	ASS1			10866	-0.191	-0.574	No
140	NFATC3			10867	-0.191	-0.573	No
141	PYCARD			10888	-0.193	-0.5733	No
142	PARP4			10903	-0.194	-0.5732	No
143	NLRP2			10968	-0.199	-0.5764	No
144	NFATC4			11007	-0.201	-0.5778	No
145	CASP4			11087	-0.208	-0.582	No
146	RBPJ			11135	-0.212	-0.584	No
147	PLSCR1			11153	-0.213	-0.584	No
148	NLRC4			11218	-0.22	-0.5871	No
149	TGFB1			11238	-0.221	-0.5872	No
150	ADORA1			11320	-0.228	-0.5913	No
151	MGLL			11388	-0.234	-0.5945	No
152	IL10RB			11424	-0.237	-0.5956	No
153	ELF3			11432	-0.238	-0.5948	No
154	SLC7A2			11436	-0.238	-0.5938	No
155	NOD1			11443	-0.238	-0.5929	No
156	CLEC7A			11509	-0.243	-0.5959	No
157	NFKB1			11672	-0.259	-0.6053	No
158	ECM1			11702	-0.262	-0.6058	No
159	KDM6B			11710	-0.263	-0.6049	No
160	NFE2L1			11791	-0.271	-0.6088	No
161	IRAK2			11797	-0.271	-0.6077	No
162	CYBB			11850	-0.278	-0.6097	No
163	GJA1			11865	-0.279	-0.6092	No
164	NFKBID			11932	-0.286	-0.612	No
165	AGER			11960	-0.289	-0.6123	No
166	AXL			12062	-0.3	-0.6174	No
167	CCL2			12090	-0.302	-0.6176	No
168	TNIP2			12096	-0.303	-0.6164	No
169	CXCL2			12224	-0.317	-0.6231	No
170	IL20RB			12277	-0.325	-0.6248	No
171	SAA2			12325	-0.332	-0.6262	Yes
172	DARC			12337	-0.333	-0.6252	Yes
173	KLRG1			12347	-0.335	-0.624	Yes
174	TNFRSF11A			12353	-0.336	-0.6226	Yes
175	TLR3			12366	-0.338	-0.6216	Yes
176	CCL25			12401	-0.343	-0.6221	Yes
177	HDAC4			12405	-0.344	-0.6205	Yes
178	HAVCR2			12434	-0.347	-0.6205	Yes
179	SELP			12437	-0.347	-0.6188	Yes
180	ICAM1			12466	-0.351	-0.6188	Yes
181	NAIP			12522	-0.358	-0.6206	Yes
182	CD5L			12532	-0.361	-0.6193	Yes
183	CCL4L2			12552	-0.365	-0.6186	Yes
184	PTAFR			12573	-0.367	-0.618	Yes
185	PRKCZ			12588	-0.369	-0.617	Yes
186	IL18			12715	-0.384	-0.6234	Yes
187	AIF1			12755	-0.391	-0.6239	Yes
188	FOS			12792	-0.398	-0.6242	Yes
189	TSPAN2			12802	-0.4	-0.6227	Yes
190	PNMA1			12808	-0.401	-0.6209	Yes
191	B4GALT1			12820	-0.404	-0.6195	Yes
192	SCG2			12842	-0.408	-0.6188	Yes
193	ITGB2			12854	-0.409	-0.6174	Yes
194	AOX1			12856	-0.41	-0.6153	Yes
195	HP			12869	-0.411	-0.6139	Yes
196	CAMK4			12897	-0.416	-0.6135	Yes
197	TLR5			12946	-0.424	-0.6145	Yes
198	VNN1			12950	-0.425	-0.6125	Yes
199	TBXA2R			12961	-0.426	-0.6109	Yes
200	APOL2			12962	-0.426	-0.6087	Yes
201	PLA2G2D			12969	-0.428	-0.6068	Yes
202	PIK3CD			12970	-0.428	-0.6046	Yes
203	IL1RAP			12973	-0.428	-0.6025	Yes
204	SIGIRR			13015	-0.435	-0.6029	Yes
205	ABCF1			13034	-0.439	-0.6018	Yes
206	NLRP3			13039	-0.44	-0.5998	Yes
207	NOTCH1			13057	-0.444	-0.5986	Yes
208	RASGRP1			13068	-0.446	-0.5969	Yes
209	NDST1			13086	-0.45	-0.5957	Yes
210	CCL19			13101	-0.452	-0.5942	Yes
211	ACVR1			13103	-0.452	-0.5919	Yes
212	AOC3			13132	-0.456	-0.5914	Yes
213	CCL13			13163	-0.463	-0.5909	Yes
214	CCL5			13169	-0.465	-0.5888	Yes
215	ZC3H12A			13178	-0.466	-0.5869	Yes
216	S1PR3			13210	-0.471	-0.5865	Yes
217	VCAM1			13223	-0.473	-0.5848	Yes
218	IL34			13253	-0.478	-0.5842	Yes
219	TNFAIP3			13255	-0.478	-0.5818	Yes
220	NFKB2			13264	-0.48	-0.5798	Yes
221	CXCL11			13273	-0.481	-0.5778	Yes
222	STAT3			13293	-0.486	-0.5765	Yes
223	TNFRSF1A			13315	-0.491	-0.5754	Yes
224	SEMA7A			13320	-0.491	-0.573	Yes
225	IL18RAP			13340	-0.494	-0.5717	Yes
226	NLRP1			13357	-0.497	-0.5702	Yes
227	STAB1			13377	-0.503	-0.5688	Yes
228	NFKBIZ			13396	-0.507	-0.5673	Yes
229	XCR1			13412	-0.509	-0.5657	Yes
230	HMOX1			13423	-0.512	-0.5636	Yes
231	UNC13D			13448	-0.517	-0.5625	Yes
232	CAMK1D			13520	-0.534	-0.5644	Yes
233	LTBR			13528	-0.535	-0.5621	Yes
234	CCL3			13572	-0.543	-0.5621	Yes
235	TNFRSF10C			13586	-0.545	-0.5601	Yes
236	AFAP1L2			13594	-0.547	-0.5577	Yes
237	CDO1			13616	-0.552	-0.5562	Yes
238	CCL20			13673	-0.568	-0.5569	Yes
239	C4A			13675	-0.568	-0.554	Yes
240	CHST2			13689	-0.571	-0.5519	Yes
241	CHST4			13700	-0.574	-0.5495	Yes
242	TNFRSF14			13777	-0.589	-0.5515	Yes
243	TICAM2			13812	-0.597	-0.5506	Yes
244	SPP1			13814	-0.597	-0.5475	Yes
245	FAS			13816	-0.598	-0.5445	Yes
246	CXCL9			13834	-0.603	-0.5424	Yes
247	C3AR1			13857	-0.609	-0.5407	Yes
248	ADRA2A			13871	-0.612	-0.5384	Yes
249	PPBP			13873	-0.612	-0.5352	Yes
250	IL15			13935	-0.627	-0.536	Yes
251	TNFRSF9			13947	-0.632	-0.5334	Yes
252	CELA1			13974	-0.638	-0.5318	Yes
253	CX3CL1			13980	-0.639	-0.5288	Yes
254	SPHK1			13982	-0.639	-0.5255	Yes
255	JAM3			13984	-0.64	-0.5222	Yes
256	SAA1			13989	-0.641	-0.5191	Yes
257	CCL4			14016	-0.647	-0.5174	Yes
258	LYZ			14018	-0.647	-0.5141	Yes
259	MMP25			14082	-0.663	-0.5148	Yes
260	GGT5			14097	-0.668	-0.5122	Yes
261	SCUBE1			14101	-0.669	-0.5089	Yes
262	IL17RE			14122	-0.674	-0.5067	Yes
263	PRKCQ			14124	-0.674	-0.5033	Yes
264	CCRL2			14167	-0.689	-0.5024	Yes
265	TNFRSF18			14168	-0.689	-0.4988	Yes
266	CXCL10			14180	-0.692	-0.4959	Yes
267	PSTPIP1			14181	-0.693	-0.4923	Yes
268	CD97			14184	-0.693	-0.4888	Yes
269	AOAH			14185	-0.693	-0.4852	Yes
270	ADAM8			14190	-0.695	-0.4818	Yes
271	EPHX2			14263	-0.722	-0.4828	Yes
272	CCL23			14319	-0.741	-0.4825	Yes
273	CEBPB			14326	-0.744	-0.479	Yes
274	NFAM1			14332	-0.747	-0.4755	Yes
275	NUPR1			14334	-0.747	-0.4716	Yes
276	TACR1			14339	-0.749	-0.4679	Yes
277	TLR2			14341	-0.75	-0.4641	Yes
278	C4B			14349	-0.753	-0.4606	Yes
279	APOL3			14350	-0.754	-0.4567	Yes
280	C5AR1			14352	-0.754	-0.4528	Yes
281	HCK			14354	-0.755	-0.4489	Yes
282	IL5RA			14356	-0.755	-0.445	Yes
283	ITGAL			14408	-0.777	-0.4443	Yes
284	CCR1			14415	-0.779	-0.4406	Yes
285	RXRA			14428	-0.784	-0.4373	Yes
286	IL2RA			14444	-0.789	-0.4342	Yes
287	GPR68			14452	-0.793	-0.4305	Yes
288	CD14			14456	-0.795	-0.4265	Yes
289	SIGLEC1			14470	-0.801	-0.4232	Yes
290	CSF1R			14471	-0.801	-0.419	Yes
291	S100A12			14507	-0.819	-0.417	Yes
292	F12			14511	-0.82	-0.4129	Yes
293	FCER1G			14539	-0.835	-0.4103	Yes
294	TNFRSF4			14544	-0.837	-0.4062	Yes
295	SELE			14547	-0.839	-0.4019	Yes
296	SERPINA1			14550	-0.84	-0.3977	Yes
297	P2RX7			14575	-0.853	-0.3948	Yes
298	CCL21			14589	-0.858	-0.3912	Yes
299	CCR5			14598	-0.866	-0.3872	Yes
300	CYP26B1			14602	-0.868	-0.3828	Yes
301	CSF1			14603	-0.868	-0.3783	Yes
302	CCL8			14617	-0.874	-0.3745	Yes
303	CXCL3			14631	-0.881	-0.3708	Yes
304	CXCR6			14641	-0.887	-0.3667	Yes
305	CXCL1			14656	-0.893	-0.363	Yes
306	GATA3			14657	-0.894	-0.3583	Yes
307	NLRP6			14664	-0.897	-0.354	Yes
308	CCR4			14673	-0.904	-0.3498	Yes
309	IL1RN			14680	-0.91	-0.3454	Yes
310	LBP			14691	-0.915	-0.3413	Yes
311	PROK2			14701	-0.92	-0.3371	Yes
312	ZAP70			14763	-0.953	-0.3361	Yes
313	TLR8			14765	-0.955	-0.3312	Yes
314	IL6R			14793	-0.968	-0.3279	Yes
315	LAT			14807	-0.974	-0.3237	Yes
316	IL27			14813	-0.979	-0.3189	Yes
317	IL31RA			14827	-0.988	-0.3145	Yes
318	IL19			14861	-1.018	-0.3114	Yes
319	CHI3L1			14886	-1.032	-0.3076	Yes
320	PTGES			14892	-1.037	-0.3025	Yes
321	BMP2			14905	-1.048	-0.2978	Yes
322	NCR3			14912	-1.054	-0.2927	Yes
323	KIT			14915	-1.055	-0.2873	Yes
324	TNFRSF25			14920	-1.062	-0.282	Yes
325	CXCR3			14922	-1.062	-0.2765	Yes
326	CXCL13			14958	-1.093	-0.2731	Yes
327	CCR7			14965	-1.096	-0.2677	Yes
328	TNFAIP6			14966	-1.096	-0.262	Yes
329	IDO1			14969	-1.099	-0.2564	Yes
330	IL1B			14970	-1.1	-0.2506	Yes
331	FFAR2			14983	-1.104	-0.2456	Yes
332	CXCL6			14989	-1.111	-0.2401	Yes
333	OLR1			15000	-1.116	-0.2349	Yes
334	IL6			15003	-1.119	-0.2292	Yes
335	GBP5			15030	-1.145	-0.2249	Yes
336	TNIP3			15031	-1.147	-0.2189	Yes
337	BMPR1B			15033	-1.149	-0.213	Yes
338	TNFRSF1B			15034	-1.149	-0.207	Yes
339	CD6			15036	-1.149	-0.201	Yes
340	PTGDR			15101	-1.205	-0.1989	Yes
341	EMR2			15138	-1.24	-0.1948	Yes
342	SLC11A1			15147	-1.255	-0.1888	Yes
343	PTX3			15157	-1.273	-0.1827	Yes
344	CCR2			15172	-1.298	-0.1768	Yes
345	SCN9A			15175	-1.303	-0.1701	Yes
346	CXCL5			15180	-1.306	-0.1636	Yes
347	CCL1			15192	-1.319	-0.1574	Yes
348	CD163			15216	-1.38	-0.1517	Yes
349	IL10			15234	-1.407	-0.1454	Yes
350	IL8			15238	-1.413	-0.1382	Yes
351	CCL7			15251	-1.442	-0.1315	Yes
352	CD40LG			15260	-1.459	-0.1244	Yes
353	MEFV			15269	-1.473	-0.1172	Yes
354	S100A9			15271	-1.476	-0.1095	Yes
355	FPR2			15298	-1.538	-0.1032	Yes
356	CCL18			15308	-1.562	-0.0956	Yes
357	PF4			15319	-1.59	-0.0879	Yes
358	TNFRSF8			15341	-1.664	-0.0806	Yes
359	S100A8			15363	-1.725	-0.073	Yes
360	IRG1			15422	-2.016	-0.0663	Yes
361	CCL22			15466	-3.111	-0.0528	Yes
362	ORM2			15470	-3.241	-0.036	Yes
363	CCL17			15472	-3.307	-0.0188	Yes
364	ORM1			15476	-3.687	0.0003	Yes

## Sheet: Table S6
Table S6. Gene list of inflammatory response in PRAME knock out cell lines
	PROBE	GENE SYMBOL	GENE_TITLE	RANK IN GENE LIST	RANK METRIC SCORE	RUNNING ES	CORE ENRICHMENT
1	OLR1			155	1.629	0.0064	No
2	VNN1			165	1.607	0.0191	No
3	CHI3L1			334	1.339	0.0225	No
4	FN1			610	1.083	0.0191	No
5	CXCL10			780	0.978	0.0195	No
6	LY75			965	0.888	0.0185	No
7	MGLL			1004	0.869	0.0239	No
8	DAB2IP			1165	0.813	0.0234	No
9	SMAD1			1380	0.738	0.0198	No
10	NLRP4			1518	0.701	0.0194	No
11	TLR3			1568	0.684	0.0228	No
12	TNFRSF10D			1606	0.675	0.0267	No
13	TLR9			1981	0.593	0.0147	No
14	EPO			2711	0.46	-0.0142	No
15	AZU1			2732	0.457	-0.0114	No
16	TNFRSF25			2949	0.429	-0.0176	No
17	LY96			2991	0.422	-0.016	No
18	TNFRSF1A			3075	0.41	-0.0163	No
19	STAB1			3080	0.409	-0.0132	No
20	ANO6			3246	0.389	-0.0174	No
21	PSTPIP1			3426	0.37	-0.0224	No
22	ECM1			3438	0.368	-0.0199	No
23	IL6R			3484	0.364	-0.0189	No
24	FOLR2			3604	0.351	-0.0214	No
25	PLA2G4B			3680	0.343	-0.022	No
26	IL20RB			3788	0.332	-0.024	No
27	NFE2L2			3852	0.327	-0.0242	No
28	ZNF580			3854	0.327	-0.0216	No
29	LTA4H			3861	0.326	-0.0192	No
30	IL17C			3919	0.32	-0.0191	No
31	ACVR1			4191	0.296	-0.0288	No
32	FAS			4229	0.293	-0.0281	No
33	CCR7			4286	0.288	-0.0283	No
34	KLKB1			4458	0.273	-0.0337	No
35	REL			4524	0.267	-0.0344	No
36	FCER1G			4636	0.257	-0.0373	No
37	F11R			4637	0.257	-0.0352	No
38	IL5RA			4698	0.252	-0.0358	No
39	CSF1			5068	0.223	-0.0506	No
40	NFAM1			5102	0.221	-0.0502	No
41	NAIP			5433	0.201	-0.0634	No
42	CAMP			5550	0.194	-0.067	No
43	ITCH			6010	0.173	-0.0862	No
44	SDC1			6044	0.171	-0.0863	No
45	CHST2			6209	0.164	-0.0923	No
46	KLRG1			6420	0.154	-0.1005	No
47	TLR6			6523	0.15	-0.1038	No
48	TFRC			6948	0.133	-0.1218	No
49	RPS6KA5			7198	0.123	-0.132	No
50	HYAL3			7447	0.113	-0.1422	No
51	LIPA			7457	0.113	-0.1416	No
52	HMGB1			7533	0.11	-0.1441	No
53	PARP4			7782	0.102	-0.1544	No
54	GPR68			7887	0.098	-0.1583	No
55	SLC11A1			7894	0.098	-0.1577	No
56	PYCARD			7896	0.098	-0.157	No
57	TLR10			8260	0.085	-0.1726	No
58	HMGB2			8369	0.082	-0.1768	No
59	NFATC3			8513	0.078	-0.1826	No
60	TBK1			8866	0.065	-0.1978	No
61	B4GALT1			9008	0.061	-0.2037	No
62	MEFV			9186	0.056	-0.2111	No
63	CYBB			9430	0.049	-0.2216	No
64	PRCP			9434	0.049	-0.2214	No
65	LIAS			9447	0.049	-0.2215	No
66	IL23A			9573	0.045	-0.2267	No
67	POLB			9647	0.044	-0.2297	No
68	TPST1			9730	0.041	-0.233	No
69	LXN			9762	0.04	-0.2341	No
70	TNIP1			10259	0.026	-0.2561	No
71	SPP1			10274	0.025	-0.2566	No
72	CRHBP			10289	0.025	-0.257	No
73	SNAP23			10408	0.021	-0.2621	No
74	RAC1			10460	0.02	-0.2642	No
75	PLSCR1			10593	0.016	-0.27	No
76	PRDX5			10698	0.013	-0.2746	No
77	PLAA			10730	0.012	-0.2759	No
78	PARK7			10737	0.012	-0.2761	No
79	AIMP1			10743	0.012	-0.2762	No
80	HNRNPK			10886	0.009	-0.2825	No
81	TNFRSF10A			10940	0.007	-0.2848	No
82	PXK			10951	0.007	-0.2852	No
83	RIPK2			10975	0.006	-0.2862	No
84	CD27			10982	0.006	-0.2864	No
85	HDAC9			10990	0.006	-0.2867	No
86	NDST1			11122	0.002	-0.2925	No
87	RBPJ			11137	0.002	-0.2931	No
88	CLEC7A			11166	0.001	-0.2944	No
89	EIF2AK1			11285	-0.002	-0.2997	No
90	CHUK			11446	-0.007	-0.3068	No
91	UCN			11515	-0.008	-0.3098	No
92	LTB4R2			11564	-0.01	-0.3119	No
93	AGER			12151	-0.025	-0.338	No
94	BLNK			12215	-0.027	-0.3406	No
95	SEH1L			12242	-0.027	-0.3415	No
96	NFKBID			12278	-0.028	-0.3429	No
97	NFKB1			12335	-0.03	-0.3451	No
98	RASGRP1			12340	-0.03	-0.3451	No
99	C5			12361	-0.03	-0.3457	No
100	AKT1			12610	-0.037	-0.3565	No
101	AHCY			12676	-0.04	-0.3591	No
102	CNR2			12678	-0.04	-0.3589	No
103	TLR1			12740	-0.042	-0.3613	No
104	UNC13D			12886	-0.046	-0.3674	No
105	C4B			12926	-0.047	-0.3688	No
106	ZAP70			12930	-0.047	-0.3685	No
107	ADORA2A			12939	-0.047	-0.3685	No
108	AIM2			12950	-0.048	-0.3685	No
109	CTNNBIP1			13024	-0.05	-0.3714	No
110	RPS6KA4			13057	-0.051	-0.3724	No
111	C4A			13083	-0.052	-0.3731	No
112	CD180			13152	-0.054	-0.3757	No
113	LTB4R			13320	-0.059	-0.3827	No
114	SPHK1			13322	-0.059	-0.3823	No
115	HDAC4			13349	-0.06	-0.383	No
116	BCL6			13439	-0.063	-0.3865	No
117	NFX1			13461	-0.063	-0.3869	No
118	LGALS9			13496	-0.064	-0.3879	No
119	SYK			13712	-0.071	-0.397	No
120	PLA2G4C			13746	-0.072	-0.3978	No
121	IL17D			13851	-0.076	-0.4019	No
122	JAM3			14036	-0.081	-0.4095	No
123	TGFB1			14047	-0.082	-0.4093	No
124	ITGB2			14097	-0.083	-0.4108	No
125	ZC3H12A			14156	-0.085	-0.4127	No
126	HYAL1			14169	-0.085	-0.4125	No
127	TNIP2			14221	-0.087	-0.4141	No
128	NFKBIZ			14281	-0.089	-0.416	No
129	HLA-DRB1			14342	-0.09	-0.418	No
130	RELT			14371	-0.091	-0.4185	No
131	HNRNPA0			14496	-0.096	-0.4233	No
132	ITIH4			14602	-0.099	-0.4272	No
133	NLRC4			14670	-0.102	-0.4294	No
134	IKBKB			14722	-0.104	-0.4308	No
135	HLA-DRB5			14775	-0.106	-0.4323	No
136	TNFRSF10B			14782	-0.106	-0.4317	No
137	IKBKG			14836	-0.108	-0.4332	No
138	ATRN			14881	-0.109	-0.4343	No
139	TIRAP			14893	-0.11	-0.4338	No
140	IL17RE			14896	-0.11	-0.433	No
141	STAT5B			14974	-0.113	-0.4356	No
142	CEBPB			14976	-0.113	-0.4347	No
143	LY86			15017	-0.114	-0.4355	No
144	ABCF1			15057	-0.116	-0.4363	No
145	IL10RB			15077	-0.116	-0.4363	No
146	BMP6			15161	-0.12	-0.439	No
147	PIK3CG			15394	-0.127	-0.4484	No
148	TNFRSF18			15424	-0.128	-0.4486	No
149	TOLLIP			15452	-0.129	-0.4488	No
150	IFI16			15594	-0.135	-0.454	No
151	ICAM1			15676	-0.139	-0.4565	No
152	NFKB2			15709	-0.14	-0.4568	No
153	SP100			15750	-0.143	-0.4574	No
154	RELB			15853	-0.147	-0.4608	No
155	SIGIRR			16023	-0.155	-0.4671	No
156	TUSC2			16117	-0.159	-0.47	No
157	NFRKB			16213	-0.164	-0.4729	No
158	HIF1A			16312	-0.168	-0.4759	No
159	MAPKAPK2			16325	-0.169	-0.4751	No
160	TNFAIP3			16467	-0.175	-0.48	No
161	MAP2K3			16576	-0.18	-0.4834	No
162	RELA			16578	-0.18	-0.4819	No
163	GSDMD			16719	-0.187	-0.4867	No
164	PNMA1			16765	-0.189	-0.4872	No
165	NFE2L1			16779	-0.19	-0.4862	No
166	TICAM1			16978	-0.2	-0.4934	No
167	NLRP1			17065	-0.205	-0.4956	No
168	ALOX5			17137	-0.209	-0.4971	No
169	TNFRSF11A			17157	-0.211	-0.4962	No
170	HRH1			17228	-0.215	-0.4976	No
171	NLRP6			17496	-0.231	-0.5077	No
172	CD40			17497	-0.231	-0.5058	No
173	MIF			17593	-0.237	-0.5081	No
174	MYD88			17713	-0.244	-0.5115	No
175	TNF			17802	-0.25	-0.5134	No
176	LAT			17950	-0.26	-0.5179	No
177	NFATC4			18164	-0.276	-0.5252	No
178	CXCR4			18186	-0.277	-0.5238	No
179	CYBA			18213	-0.28	-0.5227	No
180	AOC3			18384	-0.295	-0.5279	No
181	STAT3			18439	-0.299	-0.5279	No
182	F8			18497	-0.304	-0.528	No
183	CSF1R			18518	-0.306	-0.5264	No
184	F12			18617	-0.315	-0.5282	No
185	HDAC5			18729	-0.326	-0.5305	No
186	TNFRSF10C			18776	-0.332	-0.5299	No
187	C5AR1			18960	-0.354	-0.5352	Yes
188	TICAM2			19014	-0.362	-0.5346	Yes
189	SERPINF2			19040	-0.365	-0.5327	Yes
190	CCL5			19072	-0.369	-0.5311	Yes
191	LYN			19103	-0.373	-0.5294	Yes
192	PRKCZ			19137	-0.378	-0.5278	Yes
193	NLRP2			19174	-0.382	-0.5263	Yes
194	P2RX1			19225	-0.389	-0.5253	Yes
195	KDM6B			19338	-0.407	-0.527	Yes
196	CCL4L2			19368	-0.41	-0.525	Yes
197	IL4R			19376	-0.411	-0.5219	Yes
198	MYLK3			19491	-0.43	-0.5235	Yes
199	PIK3CD			19518	-0.433	-0.5211	Yes
200	OGG1			19565	-0.443	-0.5196	Yes
201	HAVCR2			19668	-0.461	-0.5204	Yes
202	ADAM8			19742	-0.476	-0.5198	Yes
203	MEP1B			19754	-0.479	-0.5163	Yes
204	APOL2			19834	-0.495	-0.5158	Yes
205	CD5L			19859	-0.499	-0.5128	Yes
206	C3			19870	-0.501	-0.5092	Yes
207	TACR1			19899	-0.506	-0.5063	Yes
208	ALOX15			19938	-0.514	-0.5038	Yes
209	HCK			19945	-0.515	-0.4998	Yes
210	CCL3L3			20010	-0.526	-0.4984	Yes
211	ITGAL			20229	-0.573	-0.5035	Yes
212	NOTCH1			20266	-0.582	-0.5003	Yes
213	C3AR1			20310	-0.595	-0.4974	Yes
214	SEMA7A			20321	-0.598	-0.493	Yes
215	NOD1			20342	-0.604	-0.4889	Yes
216	TLR4			20358	-0.61	-0.4846	Yes
217	AFAP1L2			20425	-0.624	-0.4825	Yes
218	CCL23			20442	-0.629	-0.478	Yes
219	IL5			20478	-0.638	-0.4744	Yes
220	TNFSF4			20497	-0.645	-0.4699	Yes
221	IL1RAP			20570	-0.667	-0.4677	Yes
222	NGFR			20618	-0.681	-0.4642	Yes
223	PLP1			20623	-0.682	-0.4588	Yes
224	IL23R			20712	-0.709	-0.4569	Yes
225	PTAFR			20715	-0.71	-0.4512	Yes
226	ELF3			20762	-0.728	-0.4473	Yes
227	PTGS1			20831	-0.753	-0.4442	Yes
228	APOL3			20846	-0.757	-0.4386	Yes
229	TNFRSF8			21023	-0.833	-0.4397	Yes
230	AOAH			21024	-0.833	-0.4329	Yes
231	IRGM			21110	-0.866	-0.4296	Yes
232	F2			21142	-0.88	-0.4238	Yes
233	CD14			21172	-0.892	-0.4178	Yes
234	RXRA			21293	-0.95	-0.4154	Yes
235	CCR1			21388	-1.003	-0.4114	Yes
236	CCL22			21392	-1.007	-0.4033	Yes
237	SCG2			21397	-1.008	-0.3952	Yes
238	FOS			21437	-1.035	-0.3885	Yes
239	TNFRSF21			21501	-1.071	-0.3826	Yes
240	HFE			21521	-1.083	-0.3746	Yes
241	CXCR3			21529	-1.089	-0.366	Yes
242	AOX1			21618	-1.156	-0.3605	Yes
243	TLR2			21655	-1.189	-0.3523	Yes
244	NCR3			21719	-1.244	-0.345	Yes
245	CHST4			21750	-1.278	-0.3359	Yes
246	TLR7			21751	-1.28	-0.3254	Yes
247	CAMK1D			21766	-1.29	-0.3155	Yes
248	F2R			21814	-1.335	-0.3066	Yes
249	HMOX1			21828	-1.349	-0.2962	Yes
250	FPR2			21925	-1.447	-0.2886	Yes
251	CCL4			21998	-1.529	-0.2793	Yes
252	IRAK2			22019	-1.553	-0.2675	Yes
253	PRKCQ			22210	-1.87	-0.2608	Yes
254	CXCL11			22245	-1.962	-0.2462	Yes
255	IL1A			22259	-1.99	-0.2305	Yes
256	IL13			22293	-2.078	-0.215	Yes
257	CCRL2			22301	-2.099	-0.1981	Yes
258	IGFBP4			22327	-2.174	-0.1814	Yes
259	MMP25			22328	-2.176	-0.1636	Yes
260	CCL3			22333	-2.2	-0.1458	Yes
261	LYZ			22339	-2.225	-0.1278	Yes
262	CAMK4			22346	-2.272	-0.1095	Yes
263	TNFRSF14			22362	-2.326	-0.0911	Yes
264	AIF1			22428	-2.687	-0.072	Yes
265	CASP4			22443	-2.762	-0.05	Yes
266	IL15			22449	-2.822	-0.0271	Yes
267	NMI			22518	-3.809	0.001	Yes

## Sheet: Table S7
Table S7. Summary of down- and up-regulated genes in EZH2 mutated samples
Gene	baseMean	log2FoldChange	lfcSE	stat	pvalue	padj
PRAME	539.279	-2.44201	0.285121	-8.56483	1.08234e-17	1.89605e-13
CAMK4	1909.43	-1.73079	0.222583	-7.77595	7.48812e-15	4.70616e-11
TP63	1129.53	-1.83771	0.236616	-7.76664	8.05941e-15	4.70616e-11
MLC1	203.764	-2.05349	0.281597	-7.29232	3.04659e-13	1.33426e-09
SNX25	892.869	0.942808	0.132686	7.10556	1.19836e-12	4.19857e-09
RABGAP1	2132.63	0.662757	0.0983015	6.74209	1.56128e-11	4.55841e-08
CLCN5	321.032	-1.19843	0.179655	-6.67075	2.54497e-11	6.36898e-08
TNKS	2928.35	1.00967	0.15284	6.60605	3.94722e-11	8.64342e-08
C12orf75	2864.94	-1.25876	0.192664	-6.53347	6.42643e-11	1.25087e-07
KLF8	259.92	-1.37515	0.213384	-6.44447	1.16006e-10	2.0322e-07
MPP6	1080.14	-0.976595	0.152754	-6.39323	1.62414e-10	2.58652e-07
SERPINI1	295.492	-1.32012	0.2087	-6.32541	2.52556e-10	3.6869e-07
TP53BP2	1258.66	-0.80621	0.128586	-6.26982	3.61459e-10	4.8708e-07
EPHB1	291.251	-1.58194	0.254225	-6.22258	4.89049e-10	6.1194e-07
MARCH3	373.631	-0.929103	0.152811	-6.08006	1.20135e-09	1.40302e-06
CCL17	1252.72	-1.77467	0.292727	-6.06255	1.33983e-09	1.46695e-06
TRPM4	771.869	-1.62605	0.270117	-6.01977	1.74662e-09	1.79984e-06
AICDA	2478.64	-1.64335	0.273567	-6.00714	1.88825e-09	1.83768e-06
FRK	465.809	-1.38903	0.232725	-5.96854	2.39383e-09	2.20711e-06
TAS1R1	66.2253	-1.69119	0.283809	-5.95889	2.5395e-09	2.22435e-06
MFHAS1	3649.74	0.975353	0.164159	5.94152	2.82386e-09	2.29526e-06
SPIDR	1266.24	0.563229	0.0948779	5.93635	2.91434e-09	2.29526e-06
GYS2	14.3051	1.62416	0.273848	5.93086	3.01353e-09	2.29526e-06
WRN	801.206	0.638601	0.108707	5.87453	4.24047e-09	3.09519e-06
CACNA1D	220.388	-1.58182	0.269834	-5.8622	4.56762e-09	3.20062e-06
NANS	2303.33	0.777538	0.133014	5.84554	5.04931e-09	3.40207e-06
PRKCI	1054.01	-0.817703	0.140064	-5.83809	5.2804e-09	3.426e-06
ST7	627.096	-0.764423	0.132331	-5.7766	7.62271e-09	4.76909e-06
MOB3C	1164	-1.26881	0.220012	-5.76699	8.06985e-09	4.87475e-06
FAM171B	509.874	-1.51597	0.263392	-5.75556	8.63531e-09	5.04245e-06
CNKSR2	267.134	-1.31269	0.228392	-5.74751	9.05664e-09	5.11788e-06
SAMSN1	2956.33	-1.05591	0.184228	-5.73155	9.9517e-09	5.44417e-06
ENPP4	1075.49	-0.750214	0.131009	-5.72645	1.02556e-08	5.44417e-06
TFPI2	255.468	-1.58271	0.27924	-5.66791	1.44554e-08	7.44791e-06
SLC19A2	215.524	-0.811112	0.144242	-5.62329	1.87354e-08	9.37733e-06
ORM2	62.2445	-1.54749	0.275788	-5.61116	2.0097e-08	9.77943e-06
FSBP	16.9448	1.27294	0.227144	5.60409	2.09348e-08	9.91176e-06
HGSNAT	2620.98	0.776472	0.139153	5.57997	2.40563e-08	1.08489e-05
GCLC	923.702	-0.550676	0.0987004	-5.57927	2.41528e-08	1.08489e-05
KCTD9	1185.13	0.502713	0.0902026	5.57315	2.50168e-08	1.09561e-05
RAB15	686.397	-1.26339	0.227106	-5.56297	2.65219e-08	1.1332e-05
PHF16	601.88	-1.12511	0.202551	-5.55471	2.78077e-08	1.15985e-05
ANKRD34B	73.4017	-1.60769	0.291994	-5.5059	3.67289e-08	1.49632e-05
CNST	1805.72	0.750018	0.136606	5.49039	4.01038e-08	1.59668e-05
XYLT1	1218.93	1.0039	0.183033	5.48481	4.13907e-08	1.6113e-05
NLRP14	16.9666	-1.52756	0.279116	-5.47284	4.42873e-08	1.68658e-05
SLC38A5	456.171	-1.14587	0.21088	-5.43378	5.51734e-08	2.05644e-05
CTNNBL1	1786.99	0.474303	0.0874428	5.42415	5.82317e-08	2.12522e-05
CD40	5108.82	-0.694506	0.12844	-5.40722	6.40092e-08	2.28839e-05
ILDR2	455.03	-1.2888	0.238754	-5.39804	6.73733e-08	2.36049e-05
PIM2	7277.28	-0.921572	0.171399	-5.37676	7.58362e-08	2.56885e-05
TRIM16L	100.131	-1.03838	0.193301	-5.37183	7.79403e-08	2.56885e-05
FSD1L	359.998	-0.841658	0.156713	-5.37071	7.84266e-08	2.56885e-05
PPM1L	605.169	-1.09269	0.203519	-5.36897	7.91858e-08	2.56885e-05
EFCAB12	58.6712	-1.13805	0.212332	-5.35974	8.3342e-08	2.62572e-05
SFN	28.7927	-1.37747	0.257065	-5.35846	8.39366e-08	2.62572e-05
PADI2	1204.05	1.40742	0.264198	5.32715	9.97643e-08	3.06609e-05
MYOT	70.7735	-1.24616	0.235409	-5.29359	1.1994e-07	3.62259e-05
KCNIP2	262.814	1.22651	0.234841	5.22274	1.76297e-07	5.18512e-05
CASR	10.3783	-1.39467	0.267107	-5.22138	1.77593e-07	5.18512e-05
ABI3	1697.89	0.620847	0.119818	5.18157	2.2003e-07	6.28934e-05
PNOC	857.752	1.00946	0.194996	5.17683	2.25686e-07	6.28934e-05
PTPN1	4702.68	-0.836837	0.161663	-5.17642	2.26184e-07	6.28934e-05
DPYSL2	4129.57	0.668217	0.129217	5.17129	2.32488e-07	6.36363e-05
LCLAT1	689.972	-0.475667	0.0920354	-5.1683	2.36228e-07	6.36654e-05
APLF	276.428	-0.693213	0.134262	-5.16314	2.42838e-07	6.42678e-05
PLCL2	1068.73	-0.590654	0.114489	-5.15904	2.48218e-07	6.42678e-05
GALNT7	1013.3	-0.565025	0.109541	-5.1581	2.4947e-07	6.42678e-05
ACAP2	5136	0.41657	0.08088	5.15046	2.59843e-07	6.59699e-05
PRKCE	1241.99	0.768609	0.149464	5.14242	2.71217e-07	6.78739e-05
CPNE3	8688.32	0.828834	0.161485	5.13259	2.85783e-07	7.0512e-05
CDHR3	342.554	-1.35751	0.265071	-5.1213	3.03441e-07	7.35527e-05
RGS20	42.2338	1.30142	0.254213	5.1194	3.06504e-07	7.35527e-05
USP27X	129.297	-0.844227	0.166439	-5.07229	3.93048e-07	9.30461e-05
WNT10A	842.629	-1.00726	0.198774	-5.06733	4.03434e-07	9.42314e-05
WNT5B	128.085	-1.24206	0.245619	-5.05683	4.26275e-07	9.82565e-05
PPFIBP2	1317.84	-0.714867	0.141515	-5.05154	4.3827e-07	9.97093e-05
GALNT2	1237.58	-0.731125	0.14523	-5.03425	4.7973e-07	0.000107088
PAPD5	936.66	-0.557597	0.110789	-5.03297	4.82929e-07	0.000107088
FAM169A	309.658	-1.05058	0.20887	-5.02983	4.90916e-07	0.000107498
PTPN9	1514.41	0.425209	0.0846487	5.02321	5.08142e-07	0.000109383
FCER2	2205.13	-1.39586	0.278088	-5.01948	5.18112e-07	0.000109383
DNAJC12	258.631	-1.30482	0.259955	-5.01943	5.18255e-07	0.000109383
SP9	11.0089	1.48095	0.295529	5.01117	5.40998e-07	0.000112824
IL2RG	14834.1	-0.59618	0.11933	-4.99606	5.85147e-07	0.000120595
RPRD1B	2277.22	0.661943	0.132645	4.99035	6.02706e-07	0.00012277
CLNK	308.794	-1.14784	0.230726	-4.97492	6.52759e-07	0.00012954
EPB41L4B	241.75	-1.37716	0.276841	-4.97457	6.53915e-07	0.00012954
COQ10A	339.007	0.617815	0.124226	4.97333	6.58125e-07	0.00012954
FBXW8	1160.36	0.674554	0.136277	4.94989	7.42556e-07	0.000144534
NAPSA	206.71	-1.05639	0.214044	-4.93538	7.99937e-07	0.000153992
RREB1	1381.29	-0.566704	0.115286	-4.91562	8.84997e-07	0.000168515
SRPK2	2425.22	-0.785824	0.159974	-4.91221	9.00539e-07	0.000168926
STYK1	32.5023	-1.20963	0.246401	-4.90918	9.14567e-07	0.000168926
C5	306.891	0.749157	0.152637	4.90808	9.19703e-07	0.000168926
ZNF385C	103.385	-1.26043	0.256874	-4.9068	9.25725e-07	0.000168926
FAH	415.133	-0.635663	0.129844	-4.89558	9.80154e-07	0.000177014
AHR	5114.57	-0.800341	0.163675	-4.88983	1.00922e-06	0.000178148
CD83	9657.36	-0.952629	0.19485	-4.88905	1.01326e-06	0.000178148
PRR15L	20.139	-1.29196	0.264295	-4.88833	1.01694e-06	0.000178148
MAB21L3	16.7847	-1.44116	0.295041	-4.88461	1.03636e-06	0.000178172
GEN1	2144.09	0.689082	0.141078	4.8844	1.03742e-06	0.000178172
RAP1GDS1	1976.56	0.511005	0.104716	4.8799	1.06141e-06	0.000180521
ATP7A	690.625	-0.530447	0.108797	-4.87556	1.08502e-06	0.000182763
SMPD3	593.007	-1.19856	0.246683	-4.85869	1.18165e-06	0.000197144
DYNC1I1	108.463	-1.3432	0.276968	-4.84964	1.23685e-06	0.000202883
HECTD2	304.821	-0.718461	0.148221	-4.84722	1.25203e-06	0.000202883
COLCA2	82.2889	-1.29967	0.268155	-4.8467	1.25531e-06	0.000202883
ZNF771	240.065	0.510247	0.105301	4.84559	1.26237e-06	0.000202883
EBP	1120.63	-0.652555	0.134782	-4.84156	1.28821e-06	0.000205153
RNF43	56.5407	-1.03818	0.214634	-4.83695	1.31845e-06	0.000206542
CYB5R2	434.198	-1.13004	0.233641	-4.83664	1.32051e-06	0.000206542
RBMXL2	3.58575	-1.38942	0.288093	-4.82281	1.41547e-06	0.000219436
ZNF280D	1562.48	0.44584	0.0924868	4.82057	1.43147e-06	0.000219969
GLCCI1	2289.38	-0.766424	0.159251	-4.81268	1.48922e-06	0.000226853
R3HDM4	2847.48	-0.450566	0.0937726	-4.80488	1.54843e-06	0.00023202
GLT1D1	176.792	-1.26941	0.264199	-4.80473	1.54962e-06	0.00023202
CYSTM1	1469.56	-0.718822	0.149736	-4.80059	1.58198e-06	0.000232624
ANKRD42	274.062	-0.50737	0.105707	-4.79979	1.58832e-06	0.000232624
DLGAP4	1377.88	-0.64011	0.133399	-4.79846	1.59893e-06	0.000232624
RALGAPA2	715.665	-0.568299	0.118458	-4.79748	1.60678e-06	0.000232624
CMPK2	782.719	1.02354	0.213833	4.78665	1.69588e-06	0.000242765
C11orf53	617.486	-1.41234	0.29512	-4.78563	1.70454e-06	0.000242765
KCNMB3	209.505	0.949213	0.199054	4.76861	1.85499e-06	0.000262063
STRADB	700.286	-0.662145	0.138903	-4.76696	1.87027e-06	0.000262107
CRYBA4	11.5001	-1.34066	0.281957	-4.75482	1.98628e-06	0.000276156
QSOX1	1361.8	-0.73015	0.153944	-4.74297	2.10612e-06	0.000290512
LAX1	1267.48	-0.854714	0.18075	-4.72872	2.25943e-06	0.000309225
PTP4A3	603.978	-0.983897	0.208155	-4.72676	2.28131e-06	0.000309798
SPATA9	29.3647	-1.03941	0.220125	-4.7219	2.33651e-06	0.000314854
INSM1	28.7986	-1.22249	0.25928	-4.71494	2.41786e-06	0.000323329
FHOD3	253.269	1.23556	0.262314	4.71021	2.47458e-06	0.000328407
SAP30	582.657	-0.592999	0.126226	-4.69793	2.62814e-06	0.000346164
FTSJ1	1490.02	-0.40674	0.0867073	-4.69096	2.71926e-06	0.000355493
CASK	808.24	-0.614397	0.131032	-4.6889	2.74681e-06	0.000356066
MRPS27	3746	0.511013	0.109014	4.6876	2.7643e-06	0.000356066
PIGR	229.851	-1.16986	0.249712	-4.68485	2.80166e-06	0.000358244
FBP1	2433.83	-1.1962	0.255976	-4.67308	2.96713e-06	0.000376654
CAMK2D	3562.86	0.531721	0.113999	4.66428	3.09704e-06	0.000390316
TUBB2B	254.74	-1.28624	0.275956	-4.66102	3.14651e-06	0.000391318
FAIM	711.501	0.892476	0.191485	4.66081	3.14967e-06	0.000391318
SPATS2	1985.28	0.561298	0.120668	4.65159	3.29384e-06	0.000406349
PTGIR	610.267	-1.13767	0.245131	-4.64108	3.46588e-06	0.000421966
MYRF	83.6313	-1.16424	0.250864	-4.64092	3.46861e-06	0.000421966
COL19A1	167.161	-1.18666	0.256103	-4.63352	3.59497e-06	0.000432025
LRRC42	699.522	0.449612	0.0970414	4.6332	3.60062e-06	0.000432025
ICK	693.344	-0.56065	0.12106	-4.63116	3.63618e-06	0.000433323
CTPS2	2478.27	-0.836007	0.180713	-4.62616	3.72511e-06	0.000440922
SMPDL3B	23.1059	-1.17659	0.254512	-4.62293	3.78359e-06	0.000444838
SLC35D1	1371.82	0.680204	0.147244	4.61956	3.84556e-06	0.00044911
GALNT6	1127.04	-0.849212	0.183895	-4.61791	3.87615e-06	0.000449685
EI24	2805.83	-0.477845	0.103548	-4.61472	3.93633e-06	0.000450552
SPAG4	110.026	-0.8819	0.191129	-4.61416	3.94687e-06	0.000450552
HSDL2	1826.77	0.676044	0.146538	4.61343	3.96079e-06	0.000450552
UPK1A	12.5152	1.24083	0.269449	4.60506	4.12346e-06	0.000466031
COL9A3	174.21	-1.15313	0.250737	-4.59896	4.2461e-06	0.000473955
C16orf52	440.928	-0.498998	0.108504	-4.59888	4.24768e-06	0.000473955
GPC5	10.7476	-1.25922	0.275744	-4.56664	4.95599e-06	0.000547727
GRIP1	139.295	-1.10557	0.242131	-4.56599	4.97138e-06	0.000547727
SPOPL	1346.96	0.43439	0.0955757	4.54499	5.49386e-06	0.000601509
STK39	2339.35	0.529498	0.11685	4.53145	5.85792e-06	0.000637385
HIST1H2BG	373.507	-0.972651	0.215028	-4.52337	6.0863e-06	0.000658147
SULT1A1	705.628	0.891449	0.1975	4.51366	6.37175e-06	0.000684787
NFXL1	321.781	0.394628	0.0876554	4.50203	6.7306e-06	0.000718943
KCNJ11	116.729	-1.14531	0.254837	-4.49429	6.98034e-06	0.0007411
KIAA0355	1195.29	0.554856	0.123815	4.48132	7.41825e-06	0.000780387
LRRC16A	508.763	-0.844593	0.188495	-4.48071	7.43947e-06	0.000780387
IL2RA	1616.82	-0.952909	0.213118	-4.47128	7.77529e-06	0.000810759
ACADSB	859.856	-0.446378	0.0998802	-4.46913	7.85379e-06	0.000814098
C1orf186	953.01	-1.03197	0.2315	-4.45773	8.28313e-06	0.000853552
VWA9	1561.34	0.372866	0.0837147	4.45401	8.42807e-06	0.000863409
ZFAND4	1092.33	0.745922	0.167705	4.44783	8.67436e-06	0.000883474
TMEM117	180.688	-0.65745	0.14805	-4.44073	8.96535e-06	0.000907832
CR1L	106.192	-1.21699	0.274224	-4.43795	9.08201e-06	0.00091436
RTN2	325.118	-0.800337	0.180548	-4.43281	9.30136e-06	0.000931092
MET	885.662	-1.17411	0.265198	-4.42728	9.54302e-06	0.000949856
BARX2	228.291	-1.24411	0.281552	-4.41874	9.92763e-06	0.000978212
AC004381.6	331.97	0.704887	0.159531	4.41848	9.93959e-06	0.000978212
HIP1	1558.16	-0.949009	0.214896	-4.41614	1.00479e-05	0.00098335
NPPA	53.2086	-1.22896	0.278446	-4.41364	1.01647e-05	0.000985539
TSPAN33	3915.64	-0.724504	0.164165	-4.41325	1.01828e-05	0.000985539
ZNF215	431.4	-1.01897	0.230977	-4.41158	1.0262e-05	0.000986733
OR10A2	8.11713	-1.2287	0.278577	-4.41061	1.03078e-05	0.000986733
PLP2	2743.14	-0.56389	0.12791	-4.40849	1.04092e-05	0.000988331
SIK3	1634.66	-0.505212	0.114615	-4.40791	1.04373e-05	0.000988331
CCL25	20.0212	-1.2125	0.275286	-4.40453	1.06016e-05	0.000995242
SYBU	724.396	1.0242	0.232625	4.40278	1.06873e-05	0.000995242
ARHGAP12	841.085	-0.447144	0.101578	-4.40197	1.07272e-05	0.000995242
IGSF3	130.171	-1.15187	0.261683	-4.40176	1.07376e-05	0.000995242
S100G	10.0961	-1.06669	0.242633	-4.39633	1.10098e-05	0.00100837
TMEM171	48.4145	-1.22269	0.27813	-4.39612	1.10203e-05	0.00100837
SLC35G1	148.611	-0.611531	0.139127	-4.3955	1.10519e-05	0.00100837
FAM9C	21.845	-1.27557	0.290497	-4.391	1.1283e-05	0.00102412
LL22NC03-75H12.2	43.82	-1.29218	0.294898	-4.38178	1.17713e-05	0.00106293
MYO1D	1568.48	-0.890423	0.203602	-4.37336	1.22351e-05	0.00109753
HIST1H2BI	83.567	-1.00243	0.229256	-4.37256	1.22797e-05	0.00109753
TMEM170B	436.17	-0.740864	0.1696	-4.36831	1.25213e-05	0.00111345
KBTBD6	422.872	-0.587627	0.134561	-4.367	1.25967e-05	0.00111449
SLC22A5	251.918	-0.647797	0.148748	-4.35498	1.33077e-05	0.00117148
NR6A1	172.046	-0.960222	0.220671	-4.35137	1.3529e-05	0.00118501
MTMR12	2773.59	0.49292	0.113434	4.34544	1.38999e-05	0.00120601
HIST1H2AE	279.555	-0.940893	0.21653	-4.34533	1.39065e-05	0.00120601
ZDHHC11B	24.0886	1.16225	0.267546	4.3441	1.39846e-05	0.00120681
NXPH4	539.537	-1.10451	0.254394	-4.34174	1.41361e-05	0.00120982
PRTG	207.852	-1.24363	0.286457	-4.3414	1.41576e-05	0.00120982
MAL	1060.1	-1.15195	0.265457	-4.33951	1.42799e-05	0.00121434
ZC2HC1C	45.2978	-0.816252	0.188181	-4.3376	1.44047e-05	0.00121904
TRMT11	546.684	0.47355	0.109262	4.33409	1.46363e-05	0.00123269
SHCBP1	1411.65	0.564209	0.130379	4.32746	1.50838e-05	0.0012643
SLC35A2	681.423	-0.428168	0.0990557	-4.3225	1.54273e-05	0.00128693
GTSF1L	69.3001	-0.913954	0.211917	-4.31279	1.61205e-05	0.00133838
STT3A	3025.15	-0.304425	0.0706496	-4.30893	1.64043e-05	0.00135552
USP32	992.762	-0.400318	0.0929648	-4.30612	1.6614e-05	0.0013664
ZMYM4	2339.81	0.265691	0.0617555	4.3023	1.69036e-05	0.00137845
KHDC1	145.663	0.646904	0.150369	4.30211	1.69179e-05	0.00137845
DOK7	77.0826	1.14788	0.266882	4.30106	1.6998e-05	0.00137857
DNAJC6	188.3	-0.98707	0.229662	-4.29793	1.724e-05	0.00139176
PSEN2	333.208	-0.767289	0.178674	-4.29436	1.75194e-05	0.00140371
SCCPDH	1222.57	0.600845	0.139927	4.294	1.75484e-05	0.00140371
CDK14	3419.26	0.731003	0.170325	4.29181	1.77224e-05	0.00141119
MAP7	168.302	-1.01192	0.235947	-4.28876	1.79677e-05	0.00142424
COBL	44.7897	-1.21033	0.282359	-4.2865	1.81507e-05	0.00143154
ZFYVE21	673.968	0.378135	0.0882336	4.28562	1.82232e-05	0.00143154
GNA12	3045.35	-0.712713	0.166367	-4.28399	1.83573e-05	0.00143564
ATL2	1748.18	0.398785	0.0931679	4.28028	1.86659e-05	0.00145329
STAMBPL1	943.729	-0.575845	0.134675	-4.27581	1.9044e-05	0.00147616
TET3	964.762	-0.548859	0.128708	-4.26439	2.00453e-05	0.00154693
ALG1L	9.74375	-1.11978	0.262792	-4.2611	2.0342e-05	0.00156295
OR10A4	17.2417	-1.25591	0.294893	-4.25886	2.05468e-05	0.00157178
HIST1H4D	62.4363	-0.920576	0.216321	-4.2556	2.08487e-05	0.00158794
TP53TG5	13.2511	-0.78267	0.18449	-4.24235	2.21194e-05	0.00167743
HRSP12	547.927	-0.659206	0.15564	-4.23545	2.28095e-05	0.00172231
TOB2	3196.45	0.480371	0.113718	4.22422	2.39765e-05	0.00180266
CCDC109B	2774.29	0.496371	0.117701	4.21721	2.4734e-05	0.00185167
ABCA5	460.128	-0.683176	0.162431	-4.20596	2.5998e-05	0.00192915
HPGDS	65.8943	-1.15376	0.274429	-4.20421	2.61992e-05	0.00192915
STS	1669.65	0.67426	0.16038	4.20414	2.62072e-05	0.00192915
GAB1	679.41	-0.976293	0.232223	-4.20412	2.62094e-05	0.00192915
TMEM65	351.407	-0.542328	0.129124	-4.20007	2.6683e-05	0.00195579
SESN1	978.554	-0.782078	0.186389	-4.19594	2.71747e-05	0.00197699
KDM5B	1152.18	-0.653686	0.155797	-4.19574	2.7198e-05	0.00197699
ASTN2	239.442	0.894681	0.213308	4.19431	2.73706e-05	0.00198132
ANKRD6	134.484	-0.738223	0.176192	-4.18987	2.79113e-05	0.00201214
HIPK2	1986.72	-0.780381	0.186507	-4.1842	2.86175e-05	0.00205124
SLC26A9	18.8872	-1.18953	0.284329	-4.18364	2.86878e-05	0.00205124
FAM78B	42.6238	-0.872366	0.208677	-4.18046	2.90916e-05	0.00207165
MLK4	229.763	-0.913168	0.218777	-4.17396	2.99353e-05	0.0021231
NCR3	117.146	-1.03304	0.24828	-4.16079	3.17153e-05	0.00224028
MIER3	1194.85	0.367341	0.0883373	4.15839	3.20495e-05	0.00225479
PYGO1	304.925	-1.16541	0.28041	-4.1561	3.23731e-05	0.00226674
CTD-3203P2.2	87.0972	-0.988874	0.237976	-4.15536	3.24782e-05	0.00226674
LTB	2082.84	-0.846601	0.203824	-4.15359	3.27306e-05	0.00227529
GHDC	779.053	-0.372452	0.0897367	-4.1505	3.31751e-05	0.00229708
RNF185	1134.25	0.387493	0.0934245	4.14766	3.35885e-05	0.00231655
BBS9	425.069	-0.544965	0.131442	-4.14604	3.38273e-05	0.00232387
STXBP4	188.051	-0.406901	0.0981929	-4.1439	3.4145e-05	0.00233653
SMKR1	62.1164	-0.946338	0.228675	-4.13834	3.49823e-05	0.00238451
DFNB31	504.925	-0.986282	0.238384	-4.13736	3.51326e-05	0.00238548
THAP9	233.822	0.485861	0.117462	4.13632	3.52918e-05	0.00238703
SPINK13	16.3958	-1.19	0.287843	-4.13419	3.56202e-05	0.00239907
SUPT3H	372.008	-0.65311	0.158039	-4.13259	3.58696e-05	0.00239907
MAPK8	1049.74	-0.304781	0.0737517	-4.13252	3.58805e-05	0.00239907
ZNF214	24.1863	-0.920027	0.222752	-4.13028	3.62318e-05	0.00240895
SLC44A5	98.8512	-1.17023	0.283361	-4.12983	3.63034e-05	0.00240895
EEPD1	1123.15	0.852978	0.206686	4.12693	3.67639e-05	0.00242609
PTPRR	20.5373	-1.15282	0.279415	-4.12583	3.694e-05	0.00242609
ACPP	311.954	-0.984196	0.238576	-4.1253	3.70258e-05	0.00242609
HSPA6	208.808	-1.07262	0.26008	-4.12418	3.72062e-05	0.00242609
TOX	5645.19	0.627239	0.152099	4.12388	3.72541e-05	0.00242609
C2orf82	30.462	-0.946851	0.229744	-4.12133	3.76686e-05	0.00242858
IL4R	6677.11	-0.782916	0.189967	-4.12132	3.76702e-05	0.00242858
KISS1R	21.0034	-1.05236	0.255408	-4.1203	3.78381e-05	0.00242858
VPS37D	32.6209	-0.820712	0.19919	-4.12025	3.78469e-05	0.00242858
ANXA9	40.7444	-0.661934	0.160726	-4.11841	3.81497e-05	0.00243908
TBKBP1	320.184	-0.745012	0.180946	-4.11731	3.8332e-05	0.00244182
SIM1	31.5575	-1.21025	0.294264	-4.11281	3.90868e-05	0.00247746
HIST1H3G	76.781	-1.00525	0.24445	-4.1123	3.91744e-05	0.00247746
MAST4	1216.8	-0.702891	0.171142	-4.10706	4.00727e-05	0.00252516
GAL3ST2	10.53	-1.14999	0.280227	-4.10379	4.06435e-05	0.00255195
PRIMPOL	376.043	0.386057	0.0941527	4.10033	4.12566e-05	0.00256727
PAG1	7752.41	0.599528	0.146216	4.10029	4.12632e-05	0.00256727
PKP3	21.0097	-1.17852	0.287466	-4.09969	4.13702e-05	0.00256727
IL21R	1637.05	-0.72196	0.176152	-4.09851	4.15817e-05	0.00256727
RP11-347C12.3	9.82645	1.07802	0.263054	4.09808	4.16592e-05	0.00256727
HLTF	1486.89	0.62006	0.151327	4.09748	4.17668e-05	0.00256727
TSLP	30.9213	-1.08443	0.264761	-4.09588	4.20573e-05	0.00257609
SMIM14	6337.54	0.901075	0.220277	4.09065	4.3016e-05	0.00262562
PRKAR2B	1766.02	-1.01976	0.249533	-4.08668	4.37581e-05	0.0026511
NYX	5.36269	-1.20598	0.295126	-4.08633	4.38246e-05	0.0026511
REEP3	2065.89	0.516459	0.126397	4.086	4.38875e-05	0.0026511
MYOCD	93.377	-1.20441	0.295121	-4.08106	4.48304e-05	0.00269876
HHLA2	16.3177	-1.12042	0.274613	-4.08	4.50348e-05	0.00269983
ZHX2	2430.41	0.483417	0.118503	4.07938	4.51565e-05	0.00269983
IQCE	424.359	-0.562519	0.138005	-4.07606	4.58043e-05	0.00272251
TLK1	2999.34	-0.370353	0.0908755	-4.07539	4.59371e-05	0.00272251
SLC41A1	1908.97	-0.732905	0.179851	-4.07506	4.6002e-05	0.00272251
CCDC110	133.165	-1.08662	0.266742	-4.07365	4.62814e-05	0.00272982
EID2	416.422	-0.414877	0.101957	-4.06913	4.71882e-05	0.00277397
CHRNA5	39.7415	-0.823271	0.20243	-4.06694	4.7635e-05	0.00279087
ERICH2	18.1926	-1.1419	0.281029	-4.06327	4.83891e-05	0.00282239
UBE2R2	4676.66	0.29453	0.0724951	4.06276	4.84952e-05	0.00282239
HIST1H4F	85.644	-0.979942	0.241321	-4.06074	4.89165e-05	0.00283748
UBXN2A	1030.82	0.442241	0.108979	4.05806	4.94819e-05	0.00285569
GRAMD1B	977.026	-0.875492	0.215824	-4.05651	4.98118e-05	0.00285569
SERPINB10	16.1433	-1.17964	0.290805	-4.05645	4.98233e-05	0.00285569
VANGL2	310.249	-0.854472	0.210659	-4.05618	4.98825e-05	0.00285569
SIX4	260.26	1.13685	0.280474	4.05332	5.04948e-05	0.00288133
CLCN4	387.092	-0.85251	0.210536	-4.04925	5.1383e-05	0.00292249
EFCAB5	113.531	0.858708	0.212151	4.04762	5.17415e-05	0.00293336
FAM167A	954.356	0.999005	0.247096	4.04298	5.2775e-05	0.0029823
NUDT4	1388.93	-0.531119	0.131457	-4.04025	5.33944e-05	0.00299988
EIF4G3	3224.92	0.392272	0.0970946	4.0401	5.34287e-05	0.00299988
TEX14	73.8309	-0.97814	0.242261	-4.03755	5.40121e-05	0.00302295
C12orf79	213.904	-0.847285	0.209899	-4.03664	5.42222e-05	0.00302505
GAN	467.088	-0.491693	0.121975	-4.03109	5.55187e-05	0.00308754
CERK	2377.67	0.427647	0.106136	4.02925	5.59559e-05	0.00310201
ACER3	1542.91	-0.486252	0.120704	-4.02846	5.61427e-05	0.00310255
CHST4	15.6423	-1.12926	0.28046	-4.02646	5.66229e-05	0.00311229
ZZZ3	1710.63	0.31446	0.0781025	4.02625	5.66743e-05	0.00311229
APOBEC3B	465.397	-1.0389	0.258425	-4.02013	5.8165e-05	0.00318417
FAM69A	754.532	-0.59226	0.147373	-4.01877	5.85023e-05	0.00319266
ST3GAL3	291.337	0.412615	0.10278	4.01454	5.95626e-05	0.00322763
ZNF232	347.118	0.447975	0.111595	4.01428	5.96277e-05	0.00322763
MYH6	8.21137	-1.16672	0.290663	-4.01401	5.96958e-05	0.00322763
RNF19B	1543.66	0.505328	0.125938	4.01252	6.00739e-05	0.00323807
NUDT21	6150.92	0.365329	0.0911628	4.00743	6.13824e-05	0.00329846
NFE2L3	1290.55	-0.624096	0.155781	-4.00625	6.16898e-05	0.00330484
FBP2	25.5069	-1.1605	0.289827	-4.00413	6.22463e-05	0.00332448
HIST1H3F	73.5436	-0.976939	0.244259	-3.9996	6.34498e-05	0.00337846
C3orf67	629.091	1.05041	0.262715	3.99828	6.38052e-05	0.00338709
SHANK2	194.915	-1.15603	0.289235	-3.99686	6.41876e-05	0.00339709
IRF4	4032.95	-0.931298	0.233094	-3.99537	6.45921e-05	0.0034082
OR2AG2	4.0231	-1.12808	0.282551	-3.99248	6.53856e-05	0.00342046
NSUN7	51.1912	-1.06311	0.26628	-3.99244	6.53973e-05	0.00342046
AMMECR1	777.662	-0.49182	0.123207	-3.99182	6.55691e-05	0.00342046
SLC25A27	342.314	1.07508	0.26933	3.99169	6.56054e-05	0.00342046
CPA6	173.285	-1.17169	0.293607	-3.99066	6.58884e-05	0.00342502
KMO	1064.03	0.710281	0.17812	3.98766	6.6728e-05	0.00345841
SPATA6L	65.2647	-0.816461	0.204805	-3.98653	6.70478e-05	0.00346473
NCOA7	2844.89	0.460583	0.115622	3.98352	6.79005e-05	0.00349848
LRRC32	1457.04	-0.841352	0.211309	-3.98162	6.84475e-05	0.00351632
PNKD	3715.47	0.631976	0.158762	3.98066	6.87244e-05	0.00352021
MYB	481.87	-0.710346	0.178482	-3.97993	6.89369e-05	0.00352081
GPBP1L1	3326.68	0.234571	0.059123	3.96751	7.26288e-05	0.00369858
CEP170	1789.66	0.351318	0.0886151	3.96454	7.35375e-05	0.003734
SLC25A43	692.117	-0.571015	0.144068	-3.9635	7.3858e-05	0.00373943
SLC2A13	433.095	-0.685942	0.173213	-3.96011	7.49164e-05	0.00378209
INTS7	1546.11	0.438475	0.110771	3.95839	7.54563e-05	0.0037984
EFCAB10	34.8933	-0.707963	0.178981	-3.95551	7.63702e-05	0.00383339
MT3	15.9029	-0.984395	0.249034	-3.95285	7.7227e-05	0.00386532
TUBB3.1	44.9157	1.01995	0.258191	3.95037	7.80291e-05	0.00389434
SNAP47	1173.57	0.392393	0.0994565	3.94537	7.96779e-05	0.00396533
HLA-DQA2	362.211	-0.966785	0.245127	-3.94401	8.01294e-05	0.00397651
CAND2	139.315	0.962419	0.244269	3.94	8.1483e-05	0.00403226
HIST1H2AH	120.912	-0.913761	0.231969	-3.93915	8.1771e-05	0.00403511
ISG15	2638.38	0.833191	0.211581	3.93794	8.21854e-05	0.00404417
TTN	2314.89	-0.886085	0.225287	-3.93314	8.38432e-05	0.00410226
SIPA1L1	2629.5	-0.571261	0.145266	-3.93253	8.40567e-05	0.00410226
INF2	2001.55	0.60823	0.154668	3.9325	8.40685e-05	0.00410226
DUSP13	16.6612	-1.14032	0.29011	-3.93064	8.47207e-05	0.0041226
RP11-321F6.1	32.2773	-1.15481	0.29404	-3.92739	8.58712e-05	0.00416701
SLC44A1	2911.14	-0.606935	0.154719	-3.92281	8.75221e-05	0.00422586
PBX4	560.462	-0.874157	0.222863	-3.9224	8.76698e-05	0.00422586
TXLNB	735.432	0.660047	0.168292	3.92203	8.78077e-05	0.00422586
HOMER2	563.778	-1.01616	0.259199	-3.92037	8.84129e-05	0.00424333
SPEF2	80.1462	0.848934	0.216632	3.91879	8.89937e-05	0.00425954
RELB	2966.8	-0.466058	0.11898	-3.91711	8.96156e-05	0.00427762
CABLES2	821.977	0.474324	0.121133	3.91572	9.01357e-05	0.00429075
IDH2	5575.06	0.523973	0.134024	3.90956	9.24655e-05	0.00438973
PPP2R2A	3043.81	0.315837	0.0808204	3.90789	9.31052e-05	0.00439661
B4GALT1	3885.29	-0.634754	0.16243	-3.90787	9.31123e-05	0.00439661
ARHGAP32	434.923	-0.858928	0.219838	-3.90709	9.34126e-05	0.00439893
POU3F1	528.136	-0.890969	0.228258	-3.90334	9.48747e-05	0.00444757
GNGT2	384.915	0.480479	0.123101	3.90314	9.49533e-05	0.00444757
ARHGAP44	888.824	0.854695	0.21906	3.90165	9.55377e-05	0.00446301
EPS15L1	1860.76	0.388832	0.0996807	3.90078	9.58835e-05	0.00446725
GRHL1	95.5705	-0.850359	0.21819	-3.89734	9.72564e-05	0.00451029
SSBP2	2138.13	0.623496	0.159987	3.89717	9.73222e-05	0.00451029
SCN4A	192.722	-0.951124	0.244193	-3.89496	9.82141e-05	0.00453961
SHROOM3	204.731	-1.08467	0.278749	-3.89121	9.97459e-05	0.00459829
GTF2E2	1812.48	0.422376	0.108573	3.89024	0.000100145	0.00460459
PVRL1	534.288	-0.935203	0.2405	-3.88858	0.000100831	0.0046154
ZNF367	605.023	0.471869	0.121353	3.8884	0.000100908	0.0046154
LRG1	191.593	-0.868912	0.223717	-3.88398	0.000102762	0.00467603
KIF21A	951.921	-0.899522	0.231599	-3.88396	0.000102767	0.00467603
IL19	14.4855	-1.00366	0.258621	-3.88083	0.000104101	0.00472447
KLHL22	694.042	0.408459	0.105289	3.8794	0.000104716	0.00474008
SLK	1779.68	-0.472548	0.122002	-3.87327	0.000107383	0.0048483
AF165138.7	18.2637	-1.02835	0.265543	-3.87264	0.000107665	0.00484851
ATXN7L1	591.708	-0.610086	0.15757	-3.87183	0.000108019	0.00484896
SHC4	45.8808	-0.838465	0.216589	-3.87123	0.000108287	0.00484896
KLHL32	30.9511	-0.756564	0.195457	-3.87074	0.000108505	0.00484896
NUP62CL	142.626	-0.96805	0.250498	-3.8645	0.000111316	0.00496191
RERE	5510.22	0.549759	0.142479	3.85854	0.000114068	0.00507167
DOCK10	2656.58	-0.657712	0.170491	-3.85776	0.000114432	0.00507497
MED30	1029.91	0.464076	0.120424	3.85369	0.000116352	0.00514712
RAB7L1	1943.71	-0.677178	0.175776	-3.8525	0.00011692	0.00515613
XXYLT1	474.339	-0.481673	0.125044	-3.85203	0.000117145	0.00515613
KCNK12	1049.08	0.893855	0.232303	3.84779	0.000119188	0.00523292
HTR3B	20.7918	1.1104	0.288686	3.84638	0.000119876	0.00524996
IFI27L1	350.188	-0.473297	0.123109	-3.84454	0.000120781	0.00527043
ZNF85	694.715	0.458256	0.119225	3.84362	0.000121233	0.00527043
CCDC115	1642.75	0.360651	0.0938316	3.84359	0.000121246	0.00527043
CCDC50	2567.49	-0.555136	0.144592	-3.83934	0.000123366	0.00534934
NR1D1	370.085	-0.573997	0.149582	-3.83733	0.00012438	0.00537996
SLC1A2	104.17	-0.999047	0.260571	-3.83407	0.000126039	0.00543831
ZNF257	296.492	0.801531	0.209131	3.83267	0.000126761	0.00544716
MAP2K1	2698.76	0.422378	0.110211	3.83246	0.000126866	0.00544716
BSPRY	100.573	-0.934967	0.244044	-3.83115	0.000127547	0.00546301
ACP6	311.852	-0.647021	0.169086	-3.82659	0.000129931	0.00555154
ZNF254	891.451	0.423222	0.110641	3.82519	0.00013067	0.00556953
RP11-279O9.4	34.2102	-1.04714	0.274	-3.82167	0.000132553	0.00563608
ZC4H2	360.897	-0.623325	0.163342	-3.81608	0.00013559	0.00575123
CACNB4	412.988	-0.933603	0.245052	-3.80981	0.000139072	0.0058803
VOPP1	4488.32	-0.46456	0.121951	-3.8094	0.000139304	0.0058803
ZHX3	572.979	-0.53572	0.140765	-3.80579	0.000141353	0.00595246
ANKS1A	582.579	-0.442906	0.116424	-3.80426	0.000142231	0.00597506
CXCR5	366.849	-0.775878	0.204012	-3.80309	0.0001429	0.0059888
LRRC4	432.209	0.937959	0.246913	3.79874	0.000145433	0.00608044
TPD52	4596.54	0.60374	0.159096	3.79481	0.000147758	0.00615994
RUNX2	764.326	-0.672468	0.177229	-3.79434	0.000148038	0.00615994
C16orf62	1368.14	0.336753	0.0887841	3.79294	0.000148874	0.00617662
TMOD1	95.1606	-0.954372	0.251648	-3.79249	0.000149144	0.00617662
EIF2AK2	3479.7	0.447298	0.118022	3.78994	0.000150687	0.00621428
LIX1	46.5603	-0.971838	0.256435	-3.78981	0.000150763	0.00621428
ALS2	523.645	-0.35811	0.0946273	-3.78443	0.000154064	0.00633542
ALDOB	15.8564	-0.934472	0.247129	-3.78132	0.000156002	0.00640009
PTPLAD1	2142.93	0.41108	0.108733	3.78064	0.000156426	0.0064025
C15orf62	119.453	0.6631	0.175538	3.77752	0.000158399	0.00646813
TMOD2	1145.59	-0.713609	0.189011	-3.77549	0.000159694	0.00650588
WWC1	300.295	-0.901376	0.239001	-3.77144	0.00016231	0.00659709
GPR158	30.6001	-1.10962	0.294291	-3.77049	0.000162928	0.00660688
DAB1	61.501	-1.02548	0.272283	-3.76625	0.000165721	0.0067046
FOXP4	2048.43	-0.580715	0.154333	-3.76274	0.000168063	0.00678369
PNMA5	43.3362	-0.981384	0.261001	-3.76007	0.000169862	0.00684058
ADARB1	990.185	0.851959	0.226776	3.75683	0.000172081	0.00691402
EEF1A2	174.888	-1.06503	0.283553	-3.75602	0.000172637	0.00692051
PTPN3	98.1797	-0.804722	0.214372	-3.75387	0.000174129	0.00696435
C9orf89	463.278	-0.417469	0.111339	-3.74953	0.000177163	0.00704048
FAM135A	754.7	0.420849	0.11224	3.74953	0.000177164	0.00704048
IQCD	268.299	0.825454	0.220155	3.74943	0.000177238	0.00704048
MAPK1	5799.83	0.32517	0.0867875	3.74673	0.000179152	0.00710043
LY75	3096.14	-0.644335	0.172043	-3.7452	0.000180252	0.00712788
MROH9	22.401	-1.09706	0.29301	-3.74409	0.00018105	0.00713874
TMPRSS6	55.5344	-0.966324	0.258121	-3.74368	0.000181341	0.00713874
RNF182	18.1138	-1.07992	0.288557	-3.74248	0.000182214	0.00715148
RP11-1167A19.2	6.56655	0.872822	0.233243	3.74211	0.000182481	0.00715148
ZNF596	165.003	0.538064	0.143835	3.74083	0.000183413	0.00717195
AKR7A2	1516.51	0.381481	0.102005	3.73984	0.000184137	0.00717695
CTD-3193O13.9	30.7029	-0.985227	0.263462	-3.73954	0.00018436	0.00717695
PCDHGC3	784.278	0.826588	0.221095	3.73861	0.00018504	0.00717727
NLGN3	94.9311	-0.675955	0.180834	-3.73798	0.000185504	0.00717727
HMGB3	1676.49	-0.528897	0.141498	-3.73785	0.000185599	0.00717727
MAGIX	42.9282	-0.603288	0.161446	-3.73677	0.000186396	0.00717727
FAM168A	1506.07	-0.428063	0.114555	-3.73675	0.000186417	0.00717727
ZBTB32	144.52	-0.832013	0.222735	-3.73544	0.000187387	0.00719878
SCAI	840.602	0.372936	0.0999102	3.73271	0.000189432	0.00726143
ARAP2	1545.49	-0.575919	0.154413	-3.72972	0.000191694	0.0073141
SLC28A3	48.5782	-0.907959	0.243441	-3.72969	0.000191716	0.0073141
LANCL1	2881.98	0.470501	0.126169	3.72913	0.00019214	0.0073141
TAF12	1451.17	0.383336	0.102807	3.72869	0.000192476	0.0073141
TMOD3	2182.6	-0.310169	0.0832178	-3.7272	0.000193621	0.00734169
FAM184A	494.659	-0.916033	0.245842	-3.72611	0.000194461	0.00735759
FCRLA	14157.5	0.734362	0.197264	3.72274	0.00019707	0.00743274
TRMT12	395.048	0.337927	0.0907807	3.72245	0.000197296	0.00743274
PHTF2	2663.44	0.377729	0.10151	3.7211	0.000198357	0.00745667
GK5	230.813	-0.482822	0.129963	-3.71507	0.000203148	0.00760813
CASP12	13.9834	-0.910662	0.245138	-3.71489	0.00020329	0.00760813
CABLES1	104.42	-0.865323	0.232965	-3.7144	0.000203688	0.00760813
IZUMO4	746.214	0.793922	0.214034	3.70932	0.000207813	0.00774568
HIST1H2BO	75.7512	-0.816095	0.220166	-3.70673	0.000209957	0.00780896
KBTBD8	2076.72	0.568207	0.153364	3.70496	0.000211425	0.00783837
MX1	3611.27	0.79746	0.215256	3.7047	0.000211642	0.00783837
IFNLR1	1246.46	0.550203	0.14855	3.70383	0.000212367	0.00784863
ABCC4	989.701	-0.675784	0.183042	-3.69197	0.000222527	0.00820679
DNAJB11	2232.02	-0.370254	0.100331	-3.69034	0.000223958	0.0082422
ALLC	9.53128	-1.07673	0.291843	-3.68941	0.000224771	0.00825479
ARHGAP19-SLIT1	9.15356	-1.06795	0.289651	-3.68703	0.000226884	0.00831496
HCST	3391.43	-0.567578	0.154216	-3.6804	0.000232864	0.00850409
FOXL1	63.7332	-1.05462	0.286596	-3.67981	0.000233409	0.00850409
SYS1	1408.71	-0.359632	0.0977338	-3.67971	0.000233501	0.00850409
ANKDD1B	22.2866	-0.793699	0.215739	-3.67899	0.000234163	0.00851052
SPATA21	46.4729	-0.92818	0.252339	-3.67831	0.000234782	0.00851535
PPM1N	475.281	-0.862146	0.234638	-3.67437	0.000238436	0.00863002
WWC3	2651.09	-0.689624	0.187754	-3.67301	0.000239707	0.00865813
ZNF730	113.667	0.817888	0.222725	3.67219	0.000240484	0.0086683
BMP6	76.3298	-0.94499	0.257729	-3.6666	0.000245796	0.00884161
ORM1	234.834	-1.08281	0.29539	-3.66568	0.000246681	0.00884366
FAM117B	800.3	-0.477427	0.130249	-3.66549	0.000246863	0.00884366
ZIC2	46.9838	-1.06954	0.291877	-3.66435	0.000247972	0.00884732
NFKB2	4332.66	-0.509257	0.138976	-3.66434	0.000247976	0.00884732
ITGB4	565.562	-0.925482	0.252607	-3.66373	0.000248573	0.00885063
LAIR2	107.072	-0.91186	0.248924	-3.6632	0.000249083	0.00885077
CHP1	2710.73	0.374045	0.102197	3.66003	0.000252182	0.00894277
DDR1	134.158	-0.929072	0.253986	-3.65797	0.000254217	0.00899391
ST14	3559.73	-0.775578	0.212049	-3.65754	0.000254651	0.00899391
KIRREL2	60.3324	-0.810808	0.221799	-3.65561	0.000256575	0.00904363
NPBWR2	3.17727	1.07929	0.295343	3.65437	0.000257815	0.0090691
HS2ST1	2768.15	0.514365	0.14079	3.65343	0.000258764	0.00908421
CA9	32.7051	-1.06275	0.291093	-3.6509	0.000261323	0.00915573
RASSF3	3147.06	0.390258	0.107044	3.64577	0.000266597	0.00932184
ZNF70	345.676	0.698948	0.19186	3.64301	0.000269473	0.00940249
ABTB2	463.533	-0.816552	0.224172	-3.64252	0.000269977	0.00940249
BSG	8529.59	-0.312251	0.0857705	-3.64054	0.000272072	0.00945665
UTS2R	7.38881	-1.07286	0.294991	-3.63692	0.00027592	0.00954869
SMIM13	500.302	-0.368459	0.101321	-3.63654	0.000276321	0.00954869
C2orf88	523.355	0.803328	0.220906	3.63651	0.000276355	0.00954869
CEP57	3032.69	0.311728	0.0857768	3.63418	0.000278865	0.00960785
CHODL	59.6251	0.86844	0.238983	3.6339	0.000279164	0.00960785
VGLL4	1357.04	0.539937	0.148639	3.63254	0.000280642	0.00963976
RNF111	1524.91	0.393544	0.108398	3.63055	0.000282816	0.00969544
ZDHHC9	562.549	-0.47398	0.130591	-3.6295	0.000283967	0.00971588
USP46	299.558	-0.404754	0.111562	-3.62806	0.000285563	0.00975145
PRSS21	102.349	-1.02413	0.282532	-3.62484	0.000289145	0.00985457
BRIP1	1012.41	0.53281	0.14717	3.62036	0.00029419	0.010007
SMO	188.883	-0.736473	0.203481	-3.61937	0.000295327	0.0100262
HIST1H2AI	114.591	-0.762786	0.2109	-3.61681	0.000298252	0.010106
ZNF239	112.477	0.77404	0.214073	3.61577	0.000299453	0.0101271
LY86	3082.36	0.630474	0.174489	3.61326	0.000302373	0.0102061
NFKBIZ	1600.43	-0.661439	0.183448	-3.60559	0.000311444	0.0104921
CCL22	798.863	-0.932947	0.25892	-3.60322	0.000314299	0.010555
PTDSS2	493.944	-0.341738	0.0948531	-3.60281	0.000314791	0.010555
HLA-DRA	36669.9	-0.558096	0.154917	-3.60254	0.000315119	0.010555
NLGN4X	372.847	1.03464	0.287787	3.59514	0.000324216	0.0108389
LSAMP	1003.54	-1.00165	0.279757	-3.58041	0.000343051	0.0114279
SLCO3A1	851.444	0.639418	0.178591	3.58035	0.000343138	0.0114279
ACKR4	128.418	0.914165	0.255422	3.57904	0.000344855	0.0114633
VASH2	208.229	-0.818992	0.229192	-3.57338	0.0003524	0.0116919
ZRANB3	377.716	0.359537	0.100687	3.57085	0.000355822	0.0117832
KLHL7	1042.14	-0.354466	0.0993068	-3.5694	0.0003578	0.0118263
MPP1	1655.46	-0.644986	0.180864	-3.56613	0.000362289	0.0119521
ARVCF	45.2333	0.688701	0.193235	3.56406	0.000365158	0.0120241
KTI12	336.764	0.296	0.0830786	3.5629	0.000366784	0.012055
DET1	217.49	0.393435	0.110601	3.55724	0.000374765	0.0122636
HELQ	759.744	0.315246	0.0886217	3.5572	0.000374824	0.0122636
PLAC1	3.0524	-1.04007	0.292409	-3.55692	0.000375231	0.0122636
PCGF5	5118.05	-0.392124	0.110308	-3.55482	0.000378243	0.012339
CA2	342.443	-0.77715	0.218854	-3.551	0.000383765	0.0124959
INIP	1886.66	0.323713	0.091179	3.5503	0.000384789	0.012506
RGS7	107.262	1.04165	0.29346	3.54954	0.000385899	0.0125124
BCORL1	564.414	-0.544272	0.153351	-3.54919	0.000386416	0.0125124
MAPK11	307.07	-0.540099	0.152229	-3.54794	0.000388264	0.0125321
TCEA1	6679.24	0.410856	0.115806	3.54781	0.000388455	0.0125321
AGPAT5	1384.98	0.438084	0.123546	3.54591	0.000391264	0.0125983
ZNF582	115.087	0.566561	0.1598	3.54545	0.000391945	0.0125983
TOX2	1050.54	-0.790934	0.223154	-3.54435	0.000393586	0.0126128
TMEM100	136.559	-0.965013	0.272281	-3.54418	0.000393835	0.0126128
KLHL29	196.381	-0.812159	0.229194	-3.54354	0.000394791	0.0126176
GCA	1586.88	-0.437877	0.123585	-3.54312	0.000395425	0.0126176
FAM175A	496.559	0.518319	0.146368	3.54122	0.000398289	0.0126859
RGS18	540.308	0.851417	0.240516	3.53995	0.000400197	0.0127235
LSM14A	6021.31	0.218989	0.061897	3.53796	0.000403238	0.012797
SPNS3	85.5056	0.701639	0.19836	3.53721	0.000404385	0.0128102
ZNF281	2113.69	-0.393998	0.111429	-3.53586	0.000406447	0.0128522
PLS1	189.223	-0.771516	0.218284	-3.53446	0.000408608	0.0128612
AC007040.11	24.293	-1.0174	0.287888	-3.53403	0.000409276	0.0128612
CCDC24	333.195	0.723065	0.204609	3.53389	0.000409496	0.0128612
MCTP2	1415.7	0.521994	0.147716	3.53378	0.000409667	0.0128612
STK38L	1668.45	-0.487487	0.138056	-3.53108	0.00041387	0.0129699
SCARB1	2492.99	0.61139	0.173229	3.52937	0.000416548	0.0129924
IL4	24.1066	-1.03473	0.293187	-3.52927	0.00041671	0.0129924
MPP5	797.691	-0.471788	0.133681	-3.5292	0.000416813	0.0129924
NAA38	4641.61	-0.579229	0.16426	-3.5263	0.000421405	0.0131122
C9orf117	53.1469	-0.553537	0.157003	-3.52564	0.000422465	0.0131219
PLCD1	369.455	0.546434	0.155076	3.52365	0.000425652	0.0131975
OR4C6	3.33334	1.01482	0.288066	3.52285	0.000426926	0.0132136
MYBL1	2906.41	0.676793	0.192203	3.52125	0.000429521	0.0132705
ZKSCAN7	136.449	0.479175	0.136174	3.51884	0.000433432	0.0133677
ZNF660	177.251	0.631517	0.179655	3.51516	0.000439489	0.0135307
BTN2A2	1323.58	-0.511028	0.145444	-3.51357	0.00044212	0.0135878
TRMT5	942.383	0.380441	0.1083	3.51284	0.000443341	0.0136015
RPN2	7318.38	-0.242923	0.0691667	-3.51214	0.000444521	0.0136138
PFN2	1029.65	0.779056	0.222016	3.509	0.000449791	0.0137285
ARMC7	369.317	-0.287814	0.0820222	-3.50898	0.000449832	0.0137285
CD80	727.878	-0.674641	0.192332	-3.5077	0.000452002	0.0137707
NAP1L3	137.836	0.872537	0.248825	3.50663	0.000453818	0.0137929
IGSF1	33.3514	-1.03374	0.294819	-3.50635	0.000454306	0.0137929
C12orf56	15.2205	-1.02551	0.292556	-3.50535	0.000456005	0.0138102
HDAC1	9315.03	0.38485	0.109797	3.50509	0.00045645	0.0138102
TAF1A	356.242	0.33202	0.0947696	3.50345	0.000459274	0.0138717
P4HA2	484.382	-0.867265	0.247649	-3.502	0.000461784	0.0139235
MYO5B	278.825	-0.778282	0.222354	-3.50019	0.000464931	0.0139943
CCL1	8.41224	-0.984466	0.28134	-3.4992	0.000466662	0.0140223
RHOBTB3	1059.82	-0.817418	0.233738	-3.49716	0.00047024	0.0141056
SPIB	4010	-0.557608	0.159633	-3.49305	0.000477531	0.0142998
RRBP1	2553.43	-0.623882	0.178684	-3.49154	0.000480253	0.0143441
ENTPD6	465.034	-0.453758	0.129968	-3.49132	0.000480647	0.0143441
SERINC2	411.775	0.838622	0.240258	3.49051	0.000482107	0.0143632
SPATC1	73.182	-0.793894	0.227661	-3.48717	0.000488156	0.0145187
SCN2A	76.456	-1.00107	0.28718	-3.48586	0.000490567	0.0145657
FOXP2	108.632	-0.925083	0.265502	-3.48427	0.000493472	0.0146272
USP51	183.908	-0.478145	0.137302	-3.48244	0.000496868	0.0147029
NUGGC	2911.8	0.74709	0.214593	3.48142	0.000498755	0.0147339
GRM4	20.6377	-1.00302	0.28815	-3.48089	0.000499748	0.0147384
OXCT2	13.9756	-0.945509	0.271826	-3.47837	0.000504478	0.0148528
CPEB4	1896.66	-0.622519	0.179108	-3.47567	0.000509575	0.0149777
SLC16A10	123.889	-0.796986	0.229363	-3.47477	0.000511282	0.0150027
GNPDA2	770.919	0.364784	0.10505	3.47246	0.000515707	0.0151073
HMSD	84.0768	-0.807735	0.23279	-3.46979	0.000520857	0.0152327
GCLM	749.841	-0.37821	0.109035	-3.4687	0.000522985	0.0152694
CTNNA1	2879.52	-0.457706	0.132041	-3.4664	0.000527479	0.0153577
C8orf47	31.9452	-0.92632	0.267239	-3.46626	0.00052776	0.0153577
PASK	2679.15	-0.602024	0.173774	-3.46441	0.000531404	0.015438
IKBKE	2154.68	-0.46608	0.134618	-3.46225	0.000535682	0.0155366
C11orf65	84.8848	-0.563266	0.162738	-3.46118	0.000537805	0.0155723
IL21	15.4312	-0.995375	0.287658	-3.46028	0.000539618	0.0155772
TSR2	1375.5	-0.359137	0.103794	-3.46009	0.00054	0.0155772
TREML2	328.795	-0.904988	0.261575	-3.45977	0.000540641	0.0155772
C22orf39	1061.72	0.253277	0.0732536	3.45753	0.000545146	0.0156812
DOCK9	1498.56	-0.665161	0.192464	-3.45604	0.00054818	0.015729
FOXI1	2.40238	-1.01713	0.294322	-3.45583	0.000548601	0.015729
ELP3	1205.59	0.281924	0.0816655	3.45218	0.000556083	0.0159174
AHCYL2	679.904	-0.394555	0.114438	-3.44775	0.000565276	0.0161449
FABP7	7.02413	-0.994911	0.288592	-3.44746	0.000565875	0.0161449
NUDT18	390.179	0.352498	0.10232	3.44505	0.000570955	0.0162634
SLC25A18	25.431	-0.732928	0.213056	-3.44007	0.000581574	0.016539
MEX3C	1938.67	-0.427701	0.124364	-3.43911	0.000583627	0.0165443
CACNA1E	176.487	0.986929	0.286973	3.4391	0.00058365	0.0165443
E2F3	1129.8	0.249086	0.0724489	3.4381	0.000585819	0.016579
UBE2E3	1848.8	-0.374294	0.108899	-3.43707	0.000588051	0.0166153
NAALADL1	179.707	-0.579105	0.168517	-3.43649	0.000589302	0.0166238
C5orf30	246.722	-0.456762	0.13315	-3.43044	0.000602604	0.0169717
SYAP1	3873.18	-0.452709	0.131996	-3.42973	0.000604176	0.0169887
HIST1H2BH	91.5846	-0.834255	0.243375	-3.42786	0.000608364	0.017079
CCDC113	104.969	-0.718985	0.210037	-3.42314	0.000619013	0.0173502
PDAP1	3798.19	-0.367976	0.10755	-3.42145	0.000622891	0.017431
NCR2	14.2788	-1.01004	0.295446	-3.41871	0.000629188	0.0175791
GRB7	106.565	-0.945359	0.276662	-3.41702	0.000633114	0.0176606
KCNQ5	637.638	0.592294	0.173369	3.41637	0.000634609	0.0176742
PLA2G2C	12.0536	-0.950856	0.278393	-3.41552	0.000636598	0.0177015
TRAM2	1243.71	-0.648277	0.189977	-3.4124	0.000643947	0.0178541
PSMD11	5136.73	-0.241991	0.0709168	-3.41232	0.000644125	0.0178541
MPC1	1687.73	-0.530673	0.155543	-3.41174	0.000645494	0.0178638
GFRA3	24.7521	-0.849025	0.249043	-3.40915	0.000651668	0.0180027
STRBP	3979	0.503839	0.14781	3.40869	0.000652755	0.0180027
SLC25A4	952.136	0.432997	0.12704	3.40834	0.000653597	0.0180027
MTFR1	606.276	0.382153	0.11214	3.40782	0.000654835	0.0180085
GSX2	19.4198	1.00623	0.295378	3.40661	0.00065776	0.0180541
LRRN3	82.2929	-0.805648	0.236519	-3.40628	0.000658557	0.0180541
ABHD17C	346.707	-0.566218	0.166361	-3.40355	0.000665159	0.0182066
HAVCR1	37.789	-0.86606	0.254583	-3.40188	0.000669236	0.0182897
GPD2	1274.59	-0.46094	0.135595	-3.39938	0.000675379	0.0184064
IL1R2	162.474	-0.775888	0.22825	-3.39929	0.00067561	0.0184064
TES	2727.05	-0.427279	0.125763	-3.39748	0.000680084	0.0184996
DIP2B	1488.98	-0.331639	0.0976405	-3.39654	0.000682444	0.018535
NECAB1	122.278	-0.820792	0.241824	-3.39417	0.000688358	0.0186489
EFCAB4A	84.9117	-0.776997	0.228932	-3.39401	0.000688766	0.0186489
CAMK1D	1013.02	-0.612924	0.18067	-3.3925	0.000692568	0.0187228
DENND6A	997.283	0.233172	0.0687415	3.39201	0.00069381	0.0187275
PTK6	62.4844	-0.72186	0.212959	-3.38966	0.000699795	0.01886
PECR	193.909	-0.573603	0.169254	-3.38901	0.000701449	0.0188755
CD74	225537	-0.375349	0.110885	-3.38502	0.00071173	0.0191228
TMED9	3630.85	-0.227084	0.0671523	-3.38162	0.000720592	0.0193313
MLLT3	573.053	-0.478703	0.141722	-3.37775	0.000730814	0.0195755
C7orf50	1384.68	0.49808	0.147516	3.37646	0.000734261	0.0196379
SYT1	99.1337	-0.973317	0.288476	-3.374	0.000740851	0.019721
L3MBTL3	625.955	-0.444417	0.131727	-3.37378	0.000741445	0.019721
GSTO2	68.7278	-0.641928	0.190281	-3.37357	0.000741999	0.019721
PNLDC1	14.1034	-0.747882	0.221694	-3.37349	0.000742225	0.019721
TDRKH	440.047	-0.443511	0.131481	-3.3732	0.000743001	0.019721
NT5DC3	320.737	-0.627245	0.18618	-3.36902	0.000754349	0.019992
PHOSPHO1	65.2786	0.597843	0.177505	3.36804	0.000757042	0.0200324
TDRD15	9.52046	-0.991133	0.294311	-3.36763	0.00075816	0.0200324
TTC9	1221.21	0.472911	0.14049	3.36616	0.000762233	0.0201096
CRIP1	247.033	0.529773	0.157433	3.36506	0.000765273	0.0201353
PPP4R4	166.414	-0.945901	0.281102	-3.36498	0.000765505	0.0201353
FARS2	637.845	0.420951	0.125132	3.36407	0.000768034	0.0201716
VAMP1	1746.61	0.611779	0.181932	3.36268	0.000771911	0.020243
FNIP1	1053.71	0.305784	0.0909743	3.36121	0.000776024	0.0203205
FAM132B	18.4654	-0.814224	0.242352	-3.35967	0.00078035	0.0204032
EIF5A2	427.325	-0.658886	0.196159	-3.35894	0.000782423	0.0204269
ZC3H7A	3239.47	-0.323867	0.0964559	-3.35767	0.000786031	0.0204906
ZG16B	63.5662	-0.870375	0.259274	-3.35697	0.000788018	0.0205051
DHRS7	2014.81	-0.360199	0.107309	-3.35665	0.000788927	0.0205051
NCOA2	2672.83	-0.417719	0.124529	-3.3544	0.000795377	0.0206421
UTP3	2011.42	-0.36275	0.108227	-3.35176	0.000803005	0.0208092
PLCH1	22.132	-0.8127	0.242617	-3.34973	0.000808918	0.0209205
ZNF287	170.236	0.48518	0.144853	3.34946	0.000809688	0.0209205
SLCO4A1	374.791	-0.764167	0.228365	-3.34626	0.000819094	0.0211324
SNCAIP	144.467	-0.945861	0.282823	-3.34436	0.000824732	0.0212465
PAIP2	3066.54	0.329633	0.0985928	3.34338	0.00082765	0.0212835
NIPAL4	50.3733	-0.672497	0.201162	-3.34306	0.000828598	0.0212835
PLAGL1	653.347	-0.52286	0.156442	-3.3422	0.000831177	0.0213185
CAMKMT	236.386	-0.395027	0.118243	-3.34081	0.000835347	0.0213942
PHEX	120.413	-0.84154	0.251981	-3.3397	0.000838688	0.0214387
FBXL20	464.732	0.347153	0.103956	3.33942	0.000839534	0.0214387
FZD3	661.962	-0.733243	0.219655	-3.33816	0.000843349	0.0215048
IER5	1681.87	-0.546998	0.163902	-3.33734	0.000845854	0.0215373
CCDC41	521.645	-0.446385	0.133773	-3.33689	0.000847209	0.0215375
USP33	2012.69	0.252367	0.0756466	3.33613	0.000849547	0.0215375
MKNK1	1415.07	-0.399936	0.11988	-3.33612	0.00084955	0.0215375
TRPV2	1155.76	-0.416165	0.124785	-3.33505	0.000852834	0.0215895
RAB17	9.99604	-0.96637	0.289892	-3.33355	0.000857447	0.021675
PDE6B	348.766	0.524321	0.157471	3.32965	0.000869567	0.0219497
MEF2A	3401.58	0.423676	0.12726	3.32922	0.000870889	0.0219514
PAH	52.5473	-0.96378	0.28984	-3.32522	0.000883498	0.0222372
IVNS1ABP	2755.04	-0.301436	0.0907306	-3.32233	0.000892705	0.0224367
KIAA1279	467.45	0.36117	0.108749	3.32113	0.000896549	0.0225011
PAWR	2447.95	0.484906	0.146053	3.32006	0.000899973	0.0225399
DGAT2	244.979	-0.596581	0.179701	-3.31985	0.000900669	0.0225399
ANKRD24	66.0318	0.751118	0.226302	3.3191	0.00090308	0.0225488
ZMYM1	385.431	0.364139	0.109716	3.31894	0.000903601	0.0225488
CBS	335.064	0.808101	0.243618	3.31708	0.000909632	0.0226671
HIST1H1B	290.74	-0.691729	0.208643	-3.31537	0.000915203	0.0227735
WDR44	855.805	-0.30649	0.0924735	-3.31435	0.00091855	0.0227739
RTKN2	711.129	-0.56363	0.170059	-3.31432	0.000918679	0.0227739
ADPRH	1233.08	-0.455514	0.137444	-3.31418	0.00091912	0.0227739
RPA2	2354.5	0.304407	0.0919059	3.31216	0.00092578	0.0229065
FAM185A	164.4	-0.395312	0.119406	-3.31066	0.000930767	0.0229974
ZNF681	638.342	0.486308	0.146952	3.3093	0.000935299	0.0230029
SLC16A4	528.957	0.741544	0.224113	3.3088	0.000936974	0.0230029
PRR18	11.5979	-0.962361	0.290871	-3.30854	0.000937827	0.0230029
KLHL4	35.9221	0.889819	0.268965	3.30831	0.000938601	0.0230029
NDC1	2276.2	0.37919	0.114622	3.30817	0.000939076	0.0230029
KCTD21	205.123	-0.364014	0.110038	-3.30808	0.000939383	0.0230029
ABCA12	34.0724	-0.873824	0.264197	-3.30747	0.000941427	0.0230029
NHLH1	26.8699	-0.718158	0.217134	-3.30745	0.000941495	0.0230029
KCNK10	9.04158	0.843788	0.255175	3.30671	0.000943993	0.0230319
ATP11C	1535.29	-0.400459	0.121204	-3.30401	0.000953138	0.0232226
USP25	2146.79	0.290409	0.0879104	3.30346	0.000955	0.0232357
SLC35B1	1363.32	-0.200198	0.0606131	-3.30289	0.000956934	0.0232504
RAF1	3243.61	0.274418	0.0831283	3.30114	0.000962936	0.0233615
MGMT	1656.82	0.602407	0.18251	3.30068	0.000964521	0.0233615
TTLL7	132.043	-0.78725	0.23856	-3.30001	0.000966825	0.0233615
PDE1B	630.027	-0.649041	0.196679	-3.3	0.000966839	0.0233615
ZBTB33	1754.28	-0.333783	0.101189	-3.29861	0.000971645	0.0234241
ATP1B1	760.319	-0.686007	0.207983	-3.29838	0.000972433	0.0234241
RFX7	2391.84	0.383095	0.116156	3.29809	0.000973441	0.0234241
FRMPD3	286.135	-0.748674	0.227118	-3.29641	0.000979292	0.0235326
TCF4	7703.86	-0.546194	0.165763	-3.29503	0.000984099	0.0236157
SLC16A6	467.194	0.428164	0.129963	3.2945	0.000985973	0.0236283
MXI1	602.305	-0.437554	0.132845	-3.29372	0.000988726	0.0236619
SLC37A3	407.622	-0.587099	0.178283	-3.29308	0.000990977	0.0236834
DGKB	18.9787	-0.972396	0.295448	-3.29126	0.000997403	0.0238045
LRRC36	30.0819	-0.895389	0.272221	-3.2892	0.00100472	0.0239464
OPLAH	100.491	-0.735831	0.223746	-3.28869	0.00100653	0.0239572
FCRLB	1679.04	0.879616	0.267523	3.288	0.00100903	0.0239839
GSPT2	901.229	-0.387497	0.117944	-3.28544	0.00101823	0.02417
RPP25	520.875	0.553086	0.168382	3.28471	0.00102086	0.0241995
BBS2	713.627	0.295002	0.0898621	3.28283	0.00102771	0.0243035
KLRC4	22.1591	-0.80519	0.24528	-3.28274	0.00102802	0.0243035
AL135998.1	7.30093	0.94991	0.289521	3.28097	0.00103452	0.0244241
MOB1B	2068.53	0.431949	0.131734	3.27895	0.00104194	0.0245663
C2orf42	742.055	0.272071	0.0830416	3.27632	0.00105168	0.024755
CLDN14	102.714	-0.936506	0.285866	-3.27603	0.00105277	0.024755
MYO7B	273.089	0.804516	0.245647	3.27509	0.00105627	0.0248007
PTPLA	45.0131	-0.743424	0.227017	-3.27475	0.00105755	0.0248007
ANKRD7	53.9937	-0.830154	0.253598	-3.2735	0.00106225	0.0248776
FCRL4	118.739	-0.874541	0.267205	-3.27292	0.00106441	0.024895
ZP3	52.6701	-0.707587	0.216351	-3.27055	0.00107338	0.0250455
TANC1	407.964	-0.791243	0.241936	-3.27047	0.00107371	0.0250455
SLC23A2	2025.08	-0.526023	0.160908	-3.2691	0.00107892	0.0251336
FAIM3	4315.15	-0.662194	0.202624	-3.2681	0.00108273	0.0251888
RSAD2	720.86	0.746546	0.228543	3.26654	0.0010887	0.0252626
IL24	636.148	-0.653537	0.200071	-3.26652	0.00108878	0.0252626
FOXK1	1172.07	-0.43422	0.13297	-3.26555	0.00109252	0.0253159
KDM8	149.052	-0.333734	0.102299	-3.26233	0.00110502	0.0255608
LIMS2	696.947	0.595119	0.182454	3.26175	0.00110725	0.0255608
NDRG4	156.397	0.655482	0.200963	3.2617	0.00110747	0.0255608
PTER	924.739	0.311322	0.0954806	3.26058	0.00111186	0.0255954
ARL2	959.013	-0.353289	0.108357	-3.26041	0.00111253	0.0255954
SGCB	835.155	0.410835	0.126015	3.2602	0.00111335	0.0255954
RAB19	28.3041	-0.806936	0.247571	-3.25941	0.00111645	0.0256329
PLEKHA7	176.387	-0.605493	0.185887	-3.25732	0.00112471	0.0257598
GAMT	706.502	0.590411	0.18126	3.25727	0.00112491	0.0257598
NUP62	4268.12	-0.386958	0.118872	-3.25525	0.00113294	0.0259098
IFNW1	5.74197	-0.96167	0.295506	-3.25431	0.00113667	0.0259421
CFLAR	5448.12	-0.393566	0.120943	-3.25415	0.00113732	0.0259421
SCMH1	900.824	0.375477	0.115406	3.25354	0.00113975	0.0259637
MAP2K5	504.254	0.393212	0.120902	3.25233	0.00114463	0.0260149
HECW1	24.6548	-0.922892	0.28377	-3.25225	0.00114497	0.0260149
IL13RA2	9.10257	-0.960507	0.295384	-3.25173	0.00114707	0.0260289
PPHLN1	3898.57	0.244227	0.0751913	3.24808	0.00116188	0.0263309
SLC36A4	613.67	0.353206	0.108819	3.24582	0.00117112	0.026478
VEZT	3856.14	0.353855	0.109021	3.24576	0.00117139	0.026478
PGAP1	280.135	-0.444239	0.136915	-3.24462	0.00117606	0.0265493
DNAJB1	4439.15	-0.546405	0.16845	-3.24373	0.00117977	0.0265719
ZIC5	18.2312	-0.958276	0.295458	-3.24336	0.00118129	0.0265719
CAPN7	1296.65	0.304173	0.0937899	3.24313	0.00118225	0.0265719
REPS2	154.991	-0.685425	0.211361	-3.24292	0.00118313	0.0265719
MARC1	47.8392	-0.808436	0.249445	-3.24094	0.00119134	0.0267221
WNT7B	8.99807	-0.957097	0.295391	-3.2401	0.00119486	0.0267668
AC007461.1	8.61112	0.885759	0.273502	3.23859	0.00120123	0.0268683
BICD2	1830.86	0.344031	0.106254	3.23783	0.00120443	0.0268683
MDM2	4861.7	-0.388463	0.119977	-3.23781	0.00120451	0.0268683
CKB	560.94	0.742505	0.22934	3.23757	0.00120553	0.0268683
DIS3L	1279.23	0.261392	0.0807738	3.2361	0.00121176	0.0269728
IL18RAP	223.029	0.78718	0.243513	3.2326	0.00122669	0.0272704
KIR3DX1	87.3413	-0.905565	0.280289	-3.23082	0.00123436	0.0274062
LAMP3	1257.29	0.758835	0.235062	3.22823	0.00124559	0.0276206
TSSC1	1098.19	0.317634	0.0984082	3.22772	0.0012478	0.0276347
BMP3	407.571	-0.936924	0.290381	-3.22653	0.001253	0.0277148
AGL	1299.19	0.306948	0.0951716	3.22521	0.00125881	0.027808
CHMP7	2515.94	-0.385657	0.119626	-3.22385	0.00126481	0.0279054
CAPN14	83.5042	-0.630431	0.19561	-3.2229	0.00126901	0.0279308
HIST1H1D	319.666	-0.681971	0.211621	-3.22261	0.0012703	0.0279308
UTS2	67.46	-0.843867	0.261867	-3.22251	0.00127074	0.0279308
FMO5	197.302	-0.576149	0.178876	-3.22094	0.00127772	0.0280491
HIST2H2AC	220.433	-0.686934	0.213346	-3.21981	0.00128277	0.0281245
ELF3	59.9864	-0.884229	0.274756	-3.21824	0.00128982	0.0282438
ZFP69B	125.854	0.335474	0.10428	3.21706	0.00129511	0.0283242
PNMA3	49.9494	-0.754616	0.234611	-3.21646	0.00129783	0.0283484
BATF3	218.412	-0.722442	0.224768	-3.21417	0.00130821	0.0285394
RMDN1	2767.9	0.350757	0.109172	3.21289	0.00131407	0.0286316
HOOK1	185.139	-0.83156	0.259403	-3.20567	0.00134747	0.0292911
LMBR1	1498.95	0.286853	0.0894877	3.2055	0.00134827	0.0292911
NCKAP5L	745.547	-0.435983	0.136021	-3.20527	0.00134935	0.0292911
RAD18	1042.01	0.318432	0.0993578	3.2049	0.0013511	0.0292927
MZB1	4158.21	-0.559337	0.174554	-3.20437	0.00135357	0.02931
PIK3CB	1052.18	0.316599	0.0988138	3.204	0.00135533	0.0293119
BBC3	517.621	-0.525652	0.16417	-3.20188	0.00136533	0.0294918
MTRNR2L2	112.321	-0.721932	0.225523	-3.20115	0.0013688	0.0295304
CSMD1	141.408	-0.929732	0.290983	-3.19514	0.00139762	0.0301149
MYOM2	88.2634	0.758155	0.23747	3.19264	0.0014098	0.0303402
C2CD4A	6.52886	-0.89383	0.280069	-3.19146	0.00141555	0.0304265
SLC9B2	685.852	0.444116	0.139437	3.18506	0.00144722	0.0310691
C17orf99	479.033	-0.799983	0.251221	-3.18437	0.00145068	0.0310867
NEUROG3	8.75091	-0.912018	0.28645	-3.18386	0.00145325	0.0310867
FLRT3	10.0631	-0.928902	0.291761	-3.18378	0.00145366	0.0310867
IAH1	1867.96	0.397036	0.124734	3.18306	0.00145728	0.0310867
PDHA1	2344.72	-0.311748	0.0979462	-3.18285	0.00145834	0.0310867
ATP6V1H	1911.31	0.244633	0.0768644	3.18266	0.0014593	0.0310867
UPK2	11.576	-0.825635	0.259477	-3.18192	0.00146302	0.0310867
PIP4K2C	1010.4	-0.293605	0.092278	-3.18174	0.00146392	0.0310867
TPPP	33.3177	0.730063	0.229476	3.18144	0.00146545	0.0310867
MAST2	1974.84	0.517237	0.162583	3.18137	0.00146578	0.0310867
USP49	828.954	0.449203	0.141217	3.18093	0.00146801	0.0310962
SOX2	59.0731	-0.939462	0.295394	-3.18036	0.0014709	0.0311198
RP11-1105G2.3	18.2522	-0.639255	0.201122	-3.17844	0.00148067	0.0312888
TTC40	13.1148	-0.919236	0.28935	-3.1769	0.00148858	0.0313977
EOGT	809.12	0.327736	0.103167	3.17674	0.00148941	0.0313977
TMCC1	973.609	0.291558	0.0917958	3.17615	0.00149243	0.0314235
HHAT	102.835	-0.609724	0.192423	-3.16868	0.00153135	0.0321881
PYHIN1	1266.31	-0.588789	0.185827	-3.16847	0.00153242	0.0321881
HIST1H4K	17.1315	-0.715504	0.225865	-3.16784	0.00153577	0.0322198
NFKBID	1657.52	-0.554501	0.175065	-3.1674	0.0015381	0.0322302
MCF2	19.9868	-0.719235	0.227102	-3.16702	0.0015401	0.0322335
RMI2	1959.15	0.469699	0.148364	3.16586	0.00154624	0.0323233
IGF2BP2	264.883	-0.787463	0.248809	-3.16493	0.00155119	0.0323527
PHLPP2	626.009	0.387767	0.122521	3.16491	0.00155133	0.0323527
NGFR	161.563	0.812386	0.256739	3.16425	0.00155485	0.0323742
TRIM22	8175.63	0.423545	0.133863	3.16402	0.00155606	0.0323742
VPS41	2503.83	-0.267276	0.0845064	-3.16279	0.00156263	0.0324724
PRRG2	46.6039	-0.635571	0.201021	-3.16171	0.00156845	0.0325547
LPAR2	910.236	-0.483115	0.15283	-3.16113	0.0015716	0.0325815
NT5C3B	808.162	0.460171	0.145673	3.15893	0.00158347	0.0327887
TRMT1L	1488.87	0.285395	0.0903803	3.15771	0.00159015	0.0328881
MYO9A	3474.27	0.494854	0.156764	3.15669	0.00159571	0.0329642
PORCN	149.17	-0.495291	0.156972	-3.15528	0.00160344	0.0330732
FAM105B	3333.97	-0.369271	0.117049	-3.15484	0.00160584	0.0330732
PPAP2C	106.819	-0.845601	0.268045	-3.1547	0.00160665	0.0330732
FOXC1	234.087	-0.717501	0.227478	-3.15415	0.00160966	0.0330962
APAF1	1374.69	0.423297	0.134326	3.15126	0.00162569	0.0333604
PXK	5434.41	0.405726	0.128755	3.15115	0.00162631	0.0333604
DBNDD2	33.1759	-0.562706	0.178623	-3.15025	0.00163132	0.0334239
MGARP	15.2846	-0.858099	0.272581	-3.14805	0.00164364	0.0335838
CUX1	7960.44	0.48528	0.154153	3.14804	0.00164368	0.0335838
AC026310.1	4.9597	-0.81551	0.259071	-3.14783	0.00164487	0.0335838
SIL1	576.768	-0.319481	0.101637	-3.14336	0.0016702	0.0340612
CLIC4	9110.9	0.36652	0.11664	3.14233	0.00167612	0.0341421
TPD52L1	202.537	-0.839282	0.267258	-3.14034	0.00168751	0.0343055
SLC29A1	2176.09	-0.460416	0.146624	-3.14012	0.00168879	0.0343055
KIAA1211	256.332	-0.697001	0.221992	-3.13975	0.0016909	0.0343055
SLC11A2	924.684	-0.285857	0.0910508	-3.13953	0.00169219	0.0343055
ARMCX3	1467.44	-0.356362	0.11353	-3.13892	0.00169572	0.0343055
DGKH	769.377	-0.46363	0.147705	-3.13889	0.00169589	0.0343055
SMAD5	2104.21	0.375898	0.119855	3.13628	0.00171107	0.0345727
ABCD3	1236.52	-0.321719	0.102608	-3.13543	0.00171605	0.0346212
TARS2	1236.39	-0.347267	0.110764	-3.13519	0.00171742	0.0346212
PGLYRP4	8.87038	-0.917164	0.292678	-3.1337	0.00172616	0.0347574
THEM5	63.4038	-0.647407	0.206629	-3.1332	0.00172914	0.0347774
SLC37A4	528.307	-0.37095	0.118431	-3.13221	0.00173495	0.0347989
TRIO	1649.03	-0.527628	0.168456	-3.13215	0.00173533	0.0347989
ZNF449	180.659	-0.363744	0.116138	-3.132	0.00173617	0.0347989
CEP85	661.873	0.36689	0.117191	3.13071	0.00174386	0.0348982
HUWE1	7581.03	-0.395395	0.126304	-3.1305	0.00174511	0.0348982
KCNH4	63.9419	-0.6963	0.2225	-3.12944	0.00175142	0.0349584
REC8	812.434	0.536148	0.171347	3.12902	0.00175389	0.0349584
IDI2	2.38967	-0.872498	0.278844	-3.12899	0.0017541	0.0349584
RMI1	1589.7	0.388296	0.124189	3.12666	0.00176806	0.0351708
STAT3	7170.52	-0.379166	0.121279	-3.1264	0.00176963	0.0351708
KIF1B	687.8	-0.490306	0.156837	-3.1262	0.00177079	0.0351708
KIAA1324	643.25	-0.742398	0.237704	-3.12321	0.00178893	0.0354366
FBXW11	1592.21	0.215463	0.068996	3.12284	0.00179114	0.0354366
ARL15	531.579	-0.457826	0.146606	-3.12284	0.00179114	0.0354366
RCOR1	2091.92	0.363241	0.116324	3.12266	0.00179226	0.0354366
TSHZ2	1171.52	-0.744182	0.238636	-3.11848	0.00181785	0.0358984
C2CD4D	28.7659	-0.647095	0.207523	-3.11818	0.00181972	0.0358984
LRP2BP	192.27	0.52385	0.168039	3.11742	0.00182439	0.0359501
ZNF101	2359.15	-0.374022	0.120062	-3.11524	0.00183792	0.0361761
RXFP4	7.07241	-0.905269	0.290715	-3.11394	0.00184606	0.0362826
PTHLH	87.7537	-0.790585	0.253904	-3.11372	0.00184748	0.0362826
BCL7C	1277.07	0.325763	0.104703	3.1113	0.00186266	0.0365196
NXF3	16.301	-0.884476	0.284294	-3.11113	0.00186371	0.0365196
CXorf56	865.507	-0.308388	0.0991833	-3.10927	0.00187549	0.0366747
DBR1	638.637	0.194959	0.0627038	3.10921	0.00187589	0.0366747
ICA1	497.419	-0.652576	0.209906	-3.10889	0.00187791	0.0366747
SIAE	392.505	-0.477609	0.153801	-3.10537	0.00190042	0.0370729
RFC1	3292.82	0.330805	0.106541	3.10496	0.00190302	0.0370823
ISOC1	879.007	-0.282701	0.0911079	-3.10292	0.0019162	0.0372688
PKN2	1220.22	0.267807	0.0863109	3.10282	0.00191684	0.0372688
RFX2	314.333	-0.532356	0.17159	-3.10249	0.00191903	0.03727
TMEM229B	503.74	0.453909	0.146321	3.10213	0.00192132	0.0372732
MLTK	2086.63	-0.513964	0.165722	-3.10136	0.00192636	0.0373297
GLYATL1	14.7204	-0.838693	0.270547	-3.09998	0.00193531	0.0374616
ALOX5	3299.11	0.644993	0.208225	3.09758	0.00195107	0.037725
MSANTD4	826.955	0.282412	0.0912335	3.09549	0.00196487	0.03795
SPRYD7	357.805	-0.401658	0.129779	-3.09494	0.00196854	0.0379703
LMTK2	768.7	-0.400636	0.12946	-3.09468	0.00197026	0.0379703
ZFHX3	2496.7	-0.608163	0.196581	-3.09371	0.0019767	0.0380526
C1orf143	32.7002	-0.914124	0.295523	-3.09324	0.00197984	0.0380713
PMS1	1008.24	0.272622	0.0881813	3.0916	0.00199079	0.0382398
FSTL4	8.24741	-0.897406	0.290359	-3.09068	0.00199698	0.0383054
BDKRB2	109.855	-0.866128	0.28026	-3.09044	0.00199858	0.0383054
AC008394.1	2.62604	-0.888192	0.287472	-3.08967	0.00200381	0.0383636
PCYT1A	1452.62	-0.238162	0.077103	-3.08888	0.00200911	0.0384041
LILRB1	2134.38	-0.600839	0.194532	-3.08865	0.00201069	0.0384041
UBL3	1366.44	-0.373777	0.121027	-3.08838	0.0020125	0.0384041
XBP1	4486.63	-0.547197	0.177206	-3.08792	0.00201563	0.0384142
DIO3	46.7902	-0.912493	0.295529	-3.08766	0.00201742	0.0384142
SPINT2	1678.54	-0.565216	0.183096	-3.08699	0.00202193	0.0384497
IL1RN	496.259	-0.734465	0.237942	-3.08674	0.00202367	0.0384497
TSGA10	250.708	-0.430583	0.13952	-3.08617	0.0020275	0.0384808
PTPN18	11597.4	0.438786	0.142285	3.08384	0.00204346	0.0387416
CD9	1871.14	-0.755927	0.245187	-3.08307	0.00204878	0.0387835
EMB	7925.76	0.389914	0.126489	3.08259	0.0020521	0.0387835
IL13	4.38362	-0.882962	0.286438	-3.08256	0.00205231	0.0387835
PIAS1	3199.71	0.213026	0.0691529	3.08051	0.00206646	0.0389792
SSX2IP	668.871	-0.416561	0.135229	-3.08042	0.00206711	0.0389792
TSNARE1	274.742	-0.435726	0.141477	-3.07983	0.00207119	0.039014
NCKAP5	295.084	-0.838151	0.272244	-3.07868	0.00207919	0.0391227
TMEM216	695.429	0.296342	0.0962878	3.07767	0.00208624	0.0391791
HIST1H3H	116.11	-0.645684	0.2098	-3.07761	0.00208666	0.0391791
ARHGEF26	118.697	-0.797824	0.259651	-3.07268	0.00212148	0.0397902
BMP8B	65.4951	-0.669847	0.218094	-3.07136	0.00213085	0.0399232
CPNE5	4934.25	-0.562019	0.183024	-3.07074	0.00213531	0.0399341
SCN11A	36.4596	-0.763531	0.248664	-3.07054	0.00213674	0.0399341
XPO7	2840.04	0.248352	0.080888	3.07032	0.00213827	0.0399341
LHFPL3	10.4518	-0.898597	0.292711	-3.06992	0.0021412	0.0399462
MMP1	271.669	-0.856239	0.279014	-3.06881	0.00214916	0.0400151
GALR2	14.908	-0.587196	0.191346	-3.06877	0.00214946	0.0400151
TSHZ1	786.559	-0.41183	0.134225	-3.0682	0.00215353	0.0400382
CRYBB1	36.4853	-0.659015	0.214806	-3.06796	0.00215527	0.0400382
KLHDC9	31.0911	-0.679612	0.221593	-3.06695	0.00216258	0.0401314
SLC4A5	37.2098	-0.531638	0.173403	-3.06591	0.00217008	0.040228
HOXD10	12.227	-0.884639	0.288585	-3.06544	0.00217352	0.0402491
CHAT	15.935	-0.905575	0.295473	-3.06484	0.00217788	0.0402874
PCBP3	168.091	-0.706781	0.230672	-3.064	0.00218396	0.0403486
SSR4	8122.55	-0.399233	0.130309	-3.06375	0.0021858	0.0403486
GJB7	48.9538	-0.89176	0.29132	-3.0611	0.00220522	0.0406219
NOC4L	1078.49	-0.29388	0.0960046	-3.0611	0.00220524	0.0406219
FSIP1	18.9753	-0.56821	0.185821	-3.05784	0.00222937	0.0410231
BEND4	811.772	0.743604	0.243313	3.05617	0.00224186	0.0411736
PM20D2	2026.96	0.453172	0.148284	3.05612	0.00224225	0.0411736
TJP2	872.864	-0.547455	0.179171	-3.0555	0.00224689	0.0412157
HIST1H2AM	8.60095	-0.75731	0.248056	-3.05298	0.00226581	0.0415194
REEP2	85.4742	-0.605976	0.198514	-3.05256	0.00226899	0.0415341
GAREM	164.329	-0.72372	0.237115	-3.05219	0.00227175	0.0415341
ST7-OT4	6.9062	-0.776296	0.254362	-3.05193	0.00227373	0.0415341
ZNRF1	733.286	-0.591131	0.193901	-3.04862	0.00229891	0.0418905
TNNC2	36.8544	-0.778867	0.255494	-3.04848	0.00230005	0.0418905
ASAP1	4667.44	0.372362	0.122152	3.04835	0.00230104	0.0418905
HMGN1	14773.6	0.389338	0.127733	3.04807	0.00230318	0.0418905
HIST2H2AB	62.6051	-0.714932	0.234583	-3.04767	0.0023062	0.0418905
FCRL5	4798.91	-0.695322	0.22817	-3.04739	0.0023084	0.0418905
C6orf164	10.8024	-0.702316	0.230493	-3.04701	0.00231129	0.0418905
HLA-G	80.3144	-0.702812	0.230667	-3.04687	0.00231237	0.0418905
GLA	1521.29	-0.411596	0.135106	-3.04646	0.0023155	0.0419039
FANCL	645.821	0.363565	0.119353	3.04614	0.00231799	0.0419056
RFWD2	2385.66	0.287788	0.0944897	3.04571	0.00232134	0.0419229
ST8SIA4	2363.76	-0.40911	0.134343	-3.04527	0.00232475	0.0419413
PTPRG	630.307	-0.72525	0.238268	-3.04384	0.00233576	0.0420235
ECI2	624.143	-0.368233	0.120977	-3.04382	0.00233595	0.0420235
TMEM147	1390.14	-0.298426	0.0980456	-3.04375	0.0023365	0.0420235
IPMK	943.527	0.287944	0.0946171	3.04326	0.00234032	0.0420489
YTHDC2	2068.37	0.244706	0.0804215	3.0428	0.00234391	0.0420703
PACS1	8045.36	0.383834	0.126179	3.04198	0.00235024	0.0421408
HIST1H2BB	74.0553	-0.760718	0.250206	-3.04037	0.00236289	0.0423242
EYA3	1879.33	0.384608	0.126608	3.03777	0.00238334	0.0426469
MCPH1	749.029	0.311388	0.102518	3.03741	0.00238623	0.0426552
DPCR1	7.59317	-0.860031	0.283359	-3.03513	0.0024043	0.0429342
NCK1	1874.69	0.308905	0.101899	3.03148	0.0024336	0.0434133
GRAPL	5.13045	-0.714298	0.235769	-3.02965	0.00244838	0.0436007
DCBLD1	261.731	-0.625701	0.206538	-3.02947	0.00244987	0.0436007
ZBTB8A	273.845	-0.71944	0.237497	-3.02926	0.00245157	0.0436007
COLEC11	101.596	-0.837407	0.276607	-3.02742	0.00246647	0.0437775
CAB39L	381.621	0.595938	0.196847	3.02742	0.00246651	0.0437775
C14orf183	5.11397	-0.671265	0.221782	-3.02669	0.00247251	0.0438394
GAS7	1368.61	0.610843	0.201895	3.02554	0.00248189	0.0439612
NAB1	2165.45	-0.325851	0.107754	-3.02404	0.00249422	0.0441351
PDCD11	2933.79	-0.545386	0.180409	-3.02305	0.00250238	0.0442348
MEIS2	745.723	0.683342	0.226157	3.02154	0.00251494	0.0443396
SDF2L1	1219.21	-0.381893	0.126391	-3.02152	0.00251513	0.0443396
DYNC2LI1	413.523	-0.420617	0.139212	-3.02142	0.0025159	0.0443396
QRICH2	200.706	-0.53713	0.17786	-3.01996	0.00252809	0.0445097
ACSBG1	20.7161	-0.616786	0.204361	-3.01811	0.00254354	0.0447261
BAG3	647.206	-0.449318	0.148885	-3.01788	0.00254549	0.0447261
BLVRA	1548.69	-0.476531	0.157936	-3.01723	0.00255094	0.044737
RAB14	4693.53	0.206019	0.0682816	3.0172	0.00255122	0.044737
MLLT11	374.741	-0.482802	0.160144	-3.01481	0.00257143	0.0450464
BRWD1	3906.34	0.368966	0.122414	3.01407	0.00257765	0.0450761
LAMC3	78.9424	0.831206	0.275782	3.014	0.00257828	0.0450761
RGS6	32.8757	-0.770659	0.255824	-3.01246	0.00259138	0.04526
LYSMD2	1569.88	-0.531458	0.176442	-3.01208	0.00259466	0.0452722
PTCD2	295.764	0.252898	0.0839802	3.0114	0.00260047	0.0453284
TCP10L	9.53519	-0.637971	0.211897	-3.01076	0.00260598	0.0453794
GLIPR1	2232.43	0.493977	0.1641	3.01023	0.00261053	0.0454134
GABRR2	19.4632	-0.7281	0.241989	-3.00881	0.00262271	0.04558
DNER	632.571	0.886429	0.294852	3.00635	0.00264401	0.0458219
MTERFD1	1019.81	0.296985	0.0987964	3.00603	0.00264686	0.0458219
TAGLN2	18980.2	-0.357579	0.118955	-3.00601	0.00264698	0.0458219
SLC25A15	255.933	0.439059	0.146061	3.006	0.00264709	0.0458219
CNTRL	3366.17	0.356829	0.118731	3.00536	0.00265263	0.0458724
BAI2	94.6488	0.756054	0.25168	3.00402	0.00266436	0.0460299
NDFIP2	1522.31	-0.386698	0.128778	-3.00282	0.00267493	0.0461427
NRG4	223.529	-0.632223	0.210553	-3.00268	0.00267616	0.0461427
CLCN3	1775.7	0.240685	0.0801806	3.00179	0.00268401	0.0462325
SCLY	139.987	-0.468012	0.155966	-3.00072	0.00269341	0.046287
PSMB5	1715.29	-0.289404	0.0964452	-3.00071	0.00269349	0.046287
DENND5B	1322.86	0.631696	0.210528	3.00053	0.0026951	0.046287
TBRG4	1690.91	-0.303961	0.10133	-2.99971	0.00270235	0.0463661
DNPH1	1656.77	-0.366566	0.122282	-2.9977	0.00272023	0.0466272
CA8	356.346	0.81361	0.271446	2.99732	0.00272366	0.0466403
BMP8A	23.3765	-0.767188	0.256081	-2.99588	0.00273655	0.0467918
TGS1	1703.05	0.256603	0.0856561	2.99573	0.00273785	0.0467918
NOMO1	733.433	-0.275604	0.0920118	-2.99531	0.0027417	0.046812
PGM2L1	462.84	-0.486579	0.162535	-2.9937	0.00275619	0.0469521
NADK	2255.04	0.333942	0.111551	2.99363	0.00275676	0.0469521
KCNK5	112.216	-0.68747	0.229654	-2.9935	0.00275794	0.0469521
ANGPTL5	8.53211	0.846825	0.282991	2.99241	0.00276785	0.0470749
SENP1	2296.39	0.319745	0.106897	2.99117	0.00277914	0.0472211
DCAF6	1844.15	0.248606	0.0831454	2.99001	0.00278969	0.047348
HSPA9	6916.14	-0.228077	0.0762862	-2.98975	0.00279201	0.047348
DEGS2	42.6456	-0.669257	0.223936	-2.98861	0.00280246	0.0474792
KLHL10	11.6403	0.714023	0.238944	2.98824	0.00280589	0.0474914
CMTM3	1736.85	-0.450981	0.150965	-2.98732	0.00281439	0.0475892
PDHX	783.011	-0.230877	0.0773082	-2.98644	0.00282244	0.0476744
HOMEZ	643.144	-0.272203	0.0911632	-2.98589	0.00282751	0.0476744
TBC1D25	578.586	-0.292513	0.0979657	-2.98587	0.00282775	0.0476744
PDC	5.41564	-0.719655	0.241048	-2.98552	0.00283095	0.0476744
MAPT	22.9971	-0.738007	0.247214	-2.9853	0.00283303	0.0476744
ELL2	1737.6	-0.535641	0.179449	-2.98492	0.00283649	0.0476868
AIFM1	1437.61	-0.288781	0.0967883	-2.98363	0.00284847	0.0478423
INSL6	3.72895	-0.817104	0.273908	-2.98313	0.00285316	0.0478752
HOMER1	200.942	-0.580498	0.194677	-2.98186	0.00286504	0.0480284
TRAK1	3258.93	0.326796	0.109641	2.98059	0.00287692	0.0481815
RAD54B	163.006	0.439443	0.147508	2.97911	0.00289086	0.0483587
PIM1	3786.88	-0.502099	0.168553	-2.97888	0.00289302	0.0483587
BANK1	5153.56	-0.647334	0.217429	-2.97722	0.00290873	0.0485589
TCAIM	956.042	0.277168	0.0931023	2.97703	0.00291054	0.0485589
NCALD	566.189	-0.563523	0.189339	-2.97626	0.00291784	0.0485834
ABHD17B	693.114	-0.37732	0.12678	-2.97617	0.00291868	0.0485834
RCSD1	6500.81	0.403126	0.135459	2.976	0.00292033	0.0485834
WFS1	230.423	-0.626139	0.210496	-2.97459	0.00293378	0.0487298
FAM220A	848.64	0.292172	0.0982352	2.97421	0.00293745	0.0487298
EVC2	243.739	0.635866	0.213804	2.97407	0.00293881	0.0487298
KLF12	2718.81	0.402033	0.135191	2.9738	0.00294134	0.0487298
FBXL4	1035.68	0.314374	0.105721	2.97363	0.00294303	0.0487298
GDAP1	387.127	0.371904	0.125088	2.97314	0.00294766	0.0487428
CD2BP2	2454.54	0.205215	0.0690272	2.97296	0.00294939	0.0487428
CCDC47	2345.56	-0.201279	0.0677495	-2.97094	0.00296894	0.0490197
CD5L	114.663	-0.750824	0.252836	-2.96961	0.00298178	0.0491853
CCP110	1458.35	0.340802	0.11479	2.96893	0.00298843	0.0492487
MAGEH1	778.231	-0.420332	0.141628	-2.96787	0.00299873	0.049346
TMCO3	700.846	0.307278	0.103539	2.96774	0.00299997	0.049346
ZFAND6	4105.83	0.372817	0.125695	2.96604	0.00301658	0.0495727
SGPP2	1177.58	-0.641983	0.216508	-2.96517	0.00302514	0.0496605
DPEP3	13.1219	-0.762933	0.257339	-2.96469	0.00302984	0.0496605
SEC61A1	4525.87	-0.268203	0.0904676	-2.96463	0.00303043	0.0496605
SLC38A2	3932.31	-0.384084	0.129578	-2.9641	0.00303565	0.0496996
KCNMB4	530.953	0.656	0.221585	2.96049	0.00307146	0.0502388
CD1C	1598.77	0.743922	0.251386	2.95928	0.00308358	0.0503389
CCDC88A	7051.57	0.451685	0.152645	2.95905	0.00308586	0.0503389
CARM1	2655.27	-0.296661	0.100256	-2.95902	0.0030862	0.0503389
PURB	2268.33	-0.28145	0.0951335	-2.95847	0.00309166	0.0503437
SIPA1L3	2808.08	0.431513	0.145859	2.95842	0.00309224	0.0503437
ATP2B1	9552.64	-0.575565	0.194647	-2.95696	0.00310687	0.0505349
LPGAT1	2617.38	0.411101	0.139141	2.95456	0.00313119	0.0508834
TMEM208	838.311	-0.313015	0.105965	-2.95395	0.00313731	0.0509356
MDS2	77.2553	-0.681307	0.230689	-2.95336	0.00314336	0.0509865
OSGIN2	1166.43	0.288253	0.0976356	2.95233	0.00315384	0.0511092
MARCO	542.149	-0.822337	0.278597	-2.95171	0.00316023	0.0511226
ZBED2	418.392	-0.622686	0.210966	-2.95159	0.00316139	0.0511226
AHSP	13.6325	-0.840264	0.284701	-2.95139	0.00316343	0.0511226
OXCT1	1976.59	0.350165	0.118678	2.95056	0.00317203	0.0512144
SNX17	4268.92	0.255116	0.0865011	2.94928	0.00318513	0.0513786
TMEM139	7.86983	-0.619997	0.210282	-2.94841	0.00319416	0.0514285
CHN2	717.201	-0.683068	0.231679	-2.94833	0.00319495	0.0514285
RBBP7	9344.48	-0.315781	0.107112	-2.94813	0.00319703	0.0514285
CEP128	573.946	-0.443578	0.150525	-2.94688	0.00321001	0.0515899
HIST1H4I	119.445	-0.583639	0.198122	-2.94586	0.00322054	0.0516956
GMPS	3524.92	0.252688	0.0857826	2.94568	0.00322249	0.0516956
PSRC1	173.266	0.426024	0.144728	2.94362	0.00324398	0.0519927
PQLC2	373.287	0.295011	0.100247	2.94285	0.00325206	0.0520353
CCR7	2157.08	-0.692129	0.235194	-2.9428	0.00325258	0.0520353
HLA-DQB2	186.965	-0.702984	0.238923	-2.9423	0.00325783	0.0520718
TMPRSS4	27.6983	-0.863553	0.293525	-2.94201	0.00326085	0.0520726
MED13L	2637.98	-0.38755	0.131786	-2.94075	0.00327424	0.0522387
RAB43	40.4989	-0.557076	0.18948	-2.94003	0.00328177	0.0523112
MARCKSL1	15311.5	0.425836	0.144876	2.93931	0.0032894	0.05232
PMFBP1	55.0974	-0.608138	0.206906	-2.9392	0.00329063	0.05232
HSDL1	768.245	0.30959	0.105334	2.93914	0.00329128	0.05232
NOL3	119.447	-0.584299	0.19882	-2.93883	0.00329452	0.052324
INHBE	31.23	-0.634016	0.215783	-2.93821	0.00330108	0.0523808
GRINA	7448.86	-0.395421	0.134604	-2.93766	0.00330696	0.0524266
XK	203.685	-0.828021	0.282144	-2.93474	0.00333825	0.0528747
DHTKD1	1984.03	-0.430195	0.146645	-2.93358	0.00335076	0.053025
ANKRD13C	855.337	0.168808	0.057557	2.93288	0.00335832	0.0530803
GALNT1	3956.52	-0.369054	0.125841	-2.9327	0.00336032	0.0530803
ZCCHC4	342.949	0.215983	0.0736579	2.93225	0.00336518	0.0531092
SIGLEC5	57.7213	-0.614944	0.209806	-2.93101	0.00337857	0.053265
CCDC114	22.7083	-0.673064	0.229654	-2.93078	0.00338113	0.053265
NRG3	15.8327	-0.865647	0.295477	-2.92966	0.00339334	0.0534093
HERPUD2	1237.11	-0.222091	0.0758159	-2.92934	0.00339682	0.0534161
PTPRCAP	13576.6	-0.316694	0.108162	-2.92796	0.00341191	0.0536053
AP1S3	773.738	-0.489293	0.167145	-2.92736	0.00341852	0.0536609
LRRC28	656.91	-0.337012	0.115163	-2.92638	0.00342929	0.0537818
RAB27B	65.1044	-0.735609	0.251466	-2.92528	0.00344142	0.0539238
C12orf55	71.1195	-0.768215	0.262638	-2.925	0.00344461	0.0539255
H2AFJ	990.536	-0.469621	0.160651	-2.92323	0.00346415	0.054183
HIST1H3D	157.786	-0.622864	0.213205	-2.92143	0.00348428	0.0544368
GOLGA6L9	6.64339	-0.674443	0.230877	-2.92122	0.00348659	0.0544368
SLC2A12	8.62736	-0.719038	0.246196	-2.92059	0.00349365	0.0544638
FAM115C	259.974	-0.471705	0.161514	-2.92051	0.00349454	0.0544638
KCNQ4	31.5703	-0.624543	0.213872	-2.92017	0.00349838	0.0544752
IL4I1	3432.28	-0.640305	0.219335	-2.91931	0.00350811	0.0545782
NRTN	9.16717	-0.774623	0.265444	-2.91822	0.00352037	0.0547204
RNF139	1381.08	0.283358	0.0971298	2.91732	0.00353057	0.0548302
C12orf60	111.929	-0.431053	0.147846	-2.91555	0.00355062	0.0550746
ATOH7	5.04647	-0.861169	0.295388	-2.91538	0.00355259	0.0550746
SNRNP40	1694.58	0.244103	0.0837612	2.91428	0.00356514	0.0552114
CEP78	1210.32	0.252652	0.0867051	2.91393	0.00356915	0.0552114
MYO7A	1001.7	-0.696695	0.239104	-2.91378	0.00357087	0.0552114
UBBP4	12.7936	-0.617335	0.211963	-2.91247	0.00358588	0.0553945
NUDT8	371.163	-0.460917	0.158274	-2.91214	0.00358962	0.0554035
LRRC37B	262.762	-0.347204	0.119282	-2.91078	0.00360525	0.0555957
SOX9	268.419	0.806332	0.277063	2.91029	0.00361097	0.055635
SAMD13	42.1241	-0.687605	0.236362	-2.90912	0.00362445	0.0557936
ZNF106	4783.34	0.347199	0.119366	2.9087	0.00362931	0.0558194
TGIF1	1205.66	-0.452584	0.155629	-2.90809	0.00363649	0.0558808
ACTG2	469.139	-0.794014	0.273068	-2.90775	0.0036404	0.0558918
SCAMP3	3160.94	-0.259164	0.08917	-2.90641	0.00365604	0.0560724
VKORC1L1	1735.51	0.268599	0.092427	2.90606	0.00366007	0.0560724
KIF26B	771.95	-0.724774	0.249413	-2.90592	0.00366177	0.0560724
GCNT1	1057.75	0.57206	0.196943	2.9047	0.00367604	0.0562153
BEX5	130.26	-0.719985	0.24788	-2.90458	0.00367751	0.0562153
SRD5A1	425.254	-0.29857	0.102804	-2.90426	0.00368124	0.0562231
TMEM72	4.985	-0.803232	0.27662	-2.90374	0.00368731	0.0562669
FOCAD	579.958	-0.374316	0.128934	-2.90315	0.00369426	0.0563002
KCNC4	201.292	-0.440251	0.151662	-2.90284	0.00369796	0.0563002
TMEM120B	495.609	-0.368701	0.127018	-2.90274	0.00369914	0.0563002
RAB40C	388.447	-0.333216	0.114811	-2.9023	0.00370438	0.0563311
PRAP1	3.307	-0.806133	0.277787	-2.90199	0.00370802	0.0563375
HSD17B6	94.5756	0.599183	0.206591	2.90033	0.00372766	0.0565534
GSTM4	700.809	-0.498158	0.171769	-2.90016	0.00372972	0.0565534
ADTRP	411.998	-0.622937	0.214808	-2.89998	0.00373192	0.0565534
UNG	1492.42	0.309924	0.106903	2.8991	0.0037423	0.0566618
TRPC6	62.9343	0.768354	0.265155	2.89775	0.0037585	0.0568579
CSNK1G3	1138.8	-0.293944	0.101543	-2.89477	0.00379439	0.0573513
CDYL	1019.17	-0.420283	0.145233	-2.89385	0.00380547	0.05746
GSN	6524.1	0.504731	0.174436	2.8935	0.00380975	0.05746
MLPH	83.3677	-0.830142	0.286913	-2.89336	0.00381142	0.05746
SNTB2	1655.67	0.333926	0.115459	2.89215	0.0038261	0.0576317
LIMD1	750.994	-0.462938	0.160097	-2.89161	0.00383274	0.0576821
WDTC1	3321.87	0.413627	0.143099	2.8905	0.00384629	0.0578363
PRIM2	1029.47	0.249022	0.0861723	2.88981	0.00385473	0.0579136
BTF3L4	2955.32	0.293198	0.101483	2.88913	0.00386304	0.0579886
CYB5R4	1909.43	0.320128	0.110815	2.88885	0.00386655	0.0579916
HIST4H4	137.432	-0.523635	0.181351	-2.88742	0.00388419	0.0582064
SLC39A12	5.58402	-0.851899	0.295149	-2.88634	0.00389755	0.0583566
NKIRAS1	240.221	-0.305624	0.105918	-2.88549	0.0039081	0.0584647
PDK1	1781.61	0.32404	0.112354	2.8841	0.00392537	0.0586269
RARS	2158.54	-0.239007	0.0828711	-2.88408	0.00392564	0.0586269
LMBR1L	790.479	-0.30872	0.107157	-2.88101	0.00396405	0.05915
S100PBP	1717.35	0.285294	0.0990355	2.88073	0.00396759	0.0591525
BAIAP3	85.1654	-0.716582	0.248793	-2.88023	0.0039738	0.0591643
ANKRD45	21.6094	-0.824409	0.28624	-2.88013	0.00397513	0.0591643
TENM1	162.675	-0.736654	0.255843	-2.87932	0.00398531	0.0592654
TMPRSS13	85.3323	-0.541944	0.188265	-2.87863	0.00399411	0.0593144
EPB41L4A-AS2	8.07049	-0.783319	0.272125	-2.87853	0.00399538	0.0593144
PCM1	4635.71	0.24148	0.0839089	2.87788	0.00400359	0.0593652
ASXL3	61.7758	-0.825663	0.28692	-2.87768	0.00400613	0.0593652
MIA	7.37154	-0.681241	0.236751	-2.87746	0.00400896	0.0593652
FBXL5	2692.96	0.305085	0.106067	2.87636	0.00402297	0.0594875
MAN1A1	2508.91	-0.47951	0.166712	-2.87627	0.00402402	0.0594875
IFNAR2	831.829	-0.276322	0.0961204	-2.87475	0.00404347	0.0597247
FANCC	300.996	-0.34796	0.121053	-2.87444	0.0040474	0.0597324
BCS1L	748.429	-0.254854	0.0886921	-2.87347	0.00405989	0.059842
DUSP22	2187.95	-0.423695	0.147466	-2.87318	0.00406362	0.059842
RABGAP1L	6046.85	0.354046	0.123229	2.87307	0.00406508	0.059842
CHMP2A	2732.47	-0.241895	0.0842269	-2.87195	0.0040795	0.0599592
SLAMF1	2026.46	-0.636758	0.221719	-2.87192	0.00407988	0.0599592
PCTP	753.518	-0.339599	0.118264	-2.87152	0.00408499	0.0599764
TMEM110	47.1759	-0.267518	0.0931698	-2.8713	0.0040879	0.0599764
CPNE6	4.43497	-0.778687	0.271299	-2.87022	0.0041019	0.0601315
TCEANC2	589.495	0.22068	0.0769102	2.86932	0.00411356	0.0602519
NDFIP1	2857.89	-0.316071	0.110187	-2.86851	0.00412413	0.0602561
ZNF572	128.974	0.425776	0.148441	2.86831	0.0041267	0.0602561
SCN5A	10.4779	-0.805236	0.280741	-2.86825	0.00412749	0.0602561
DPH5	660.188	0.373554	0.130242	2.86816	0.00412865	0.0602561
LSR	897.053	-0.543367	0.189491	-2.8675	0.00413727	0.0602561
LEPROTL1	1876.96	-0.321793	0.112221	-2.86749	0.00413743	0.0602561
B3GALNT2	287.743	-0.372602	0.129942	-2.86745	0.00413792	0.0602561
DLEU1	542.522	-0.46484	0.162181	-2.86618	0.00415462	0.0604491
ARMC2	79.8053	-0.350832	0.122473	-2.86458	0.00417569	0.0606579
TTPAL	1405.5	0.272348	0.0950749	2.86456	0.0041759	0.0606579
ZNF391	140.636	-0.622989	0.217543	-2.86375	0.00418655	0.0607622
TMEM42	449.934	0.336035	0.117407	2.86214	0.00420789	0.0610214
RNF38	2715.73	0.300615	0.105063	2.86129	0.00421918	0.0611062
ZNF43	1165.5	0.405013	0.141555	2.86118	0.00422072	0.0611062
SMAD6	97.0115	-0.714358	0.249769	-2.86008	0.00423541	0.0612166
C1orf56	163.016	-0.344385	0.12042	-2.85986	0.00423828	0.0612166
CLIP1	3212.3	-0.418417	0.146309	-2.85982	0.00423883	0.0612166
SOWAHA	11.454	-0.840615	0.29416	-2.85768	0.00426746	0.0615794
E2F6	309.428	0.215591	0.0754521	2.85732	0.00427238	0.0615997
ARHGAP26	1013.29	-0.412167	0.144274	-2.85683	0.00427893	0.0616434
C16orf80	985.598	0.272068	0.0952648	2.85591	0.00429133	0.0617712
OSBPL10	3056.62	0.504931	0.17685	2.85513	0.0043019	0.0618724
LRRN4	4.34837	-0.827256	0.289907	-2.85352	0.00432379	0.0621357
HOXA1	293.902	-0.42982	0.150642	-2.85326	0.00432729	0.0621357
EFR3A	3287.79	-0.286546	0.100481	-2.85174	0.00434811	0.0623462
FST	138.348	-0.746749	0.261864	-2.85167	0.00434907	0.0623462
FAM27A	28.4094	-0.725332	0.254434	-2.85076	0.00436146	0.0623882
SEC24D	2069.59	0.309214	0.108488	2.8502	0.00436917	0.0623882
ARAF	2625.12	-0.26672	0.0935819	-2.85013	0.00437019	0.0623882
RIC8B	421.077	0.410236	0.14394	2.85005	0.00437117	0.0623882
NFYB	1302.41	0.257193	0.0902442	2.84997	0.0043724	0.0623882
RP11-248J23.6	11.0722	-0.686326	0.240825	-2.84989	0.00437337	0.0623882
NMNAT3	89.8666	-0.69782	0.244891	-2.84951	0.00437871	0.0624135
CEPT1	1529.97	0.294254	0.103282	2.84903	0.0043853	0.0624236
TMEM184B	873.705	-0.455987	0.160055	-2.84894	0.00438654	0.0624236
EXOC6	775.863	-0.276932	0.0972727	-2.84696	0.00441387	0.0627125
STAM	884.041	-0.23688	0.0832073	-2.84687	0.00441513	0.0627125
CTD-2260A17.2	125.293	0.369744	0.129886	2.84669	0.00441758	0.0627125
P2RX6	15.9445	0.756474	0.265815	2.84587	0.00442908	0.0628248
ZNF208	70.6198	0.734901	0.258296	2.84519	0.00443848	0.0628408
LYPLA1	5824.27	0.375134	0.131849	2.84518	0.0044386	0.0628408
TOP1MT	595.723	-0.451091	0.158555	-2.84501	0.00444097	0.0628408
BRMS1	1430.6	-0.245799	0.0864351	-2.84374	0.00445879	0.0630421
SEPT3	83.0394	-0.597378	0.210115	-2.84311	0.00446763	0.0631077
CHST2	1045.15	-0.58606	0.206149	-2.84289	0.00447064	0.0631077
TBX20	15.5262	-0.839777	0.295529	-2.8416	0.00448874	0.0633122
ABCA10	157.952	0.705925	0.248457	2.84123	0.00449396	0.0633348
UBE2O	1441.17	0.390633	0.137534	2.84025	0.00450777	0.0634783
UHRF1BP1	1327.2	-0.318613	0.112243	-2.8386	0.00453121	0.0637479
FKBP2	2340.23	-0.342092	0.120523	-2.83839	0.00453419	0.0637479
C20orf195	23.0624	-0.708587	0.249885	-2.83565	0.0045732	0.0642448
ZNF594	282.644	0.407138	0.143616	2.83491	0.00458382	0.0643424
RASA4B	2.39165	-0.813279	0.286955	-2.83417	0.00459451	0.0644408
NMB	269.697	-0.453564	0.160103	-2.83295	0.00461206	0.0646086
SLC12A6	451.791	-0.543699	0.191928	-2.83283	0.00461385	0.0646086
WDR13	1101.64	-0.262477	0.0927289	-2.83058	0.00464631	0.0649783
SATB1	2187.07	-0.453803	0.160327	-2.83049	0.00464767	0.0649783
SH3KBP1	7985.62	0.366725	0.129683	2.82785	0.00468619	0.0654646
SLC16A7	592.329	0.476863	0.168659	2.82737	0.00469315	0.0655096
CCNE2	450.177	0.500389	0.176999	2.82707	0.00469756	0.065519
NOD1	234.94	-0.37661	0.133245	-2.82646	0.00470658	0.0655926
ATP6V1C2	90.7468	-0.626274	0.221653	-2.82547	0.00472119	0.0657439
ALG8	1703.26	-0.221755	0.0785017	-2.82485	0.0047303	0.0658079
TM9SF2	4991.01	-0.282977	0.100187	-2.8245	0.00473544	0.0658079
POMGNT2	169.691	0.665101	0.235485	2.82439	0.00473706	0.0658079
PKD1L1	149.671	0.650298	0.230281	2.82393	0.00474395	0.0658514
SLC7A10	23.6169	-0.811298	0.28735	-2.82337	0.00475211	0.0658697
ZKSCAN2	244.823	0.315031	0.111582	2.82331	0.0047531	0.0658697
RBBP4	7410.06	0.324834	0.115064	2.82308	0.00475654	0.0658697
CCBL1	394.455	0.359614	0.127444	2.82174	0.00477643	0.0660929
PTPRO	299.613	-0.555701	0.196976	-2.82116	0.00478499	0.066159
DNAJC1	1135.09	-0.400422	0.142016	-2.81956	0.00480894	0.0662943
CBX8	205.585	0.331364	0.117531	2.81937	0.00481176	0.0662943
PROSER2	52.5753	-0.738761	0.262035	-2.81932	0.00481253	0.0662943
TMEM241	294.373	-0.352031	0.124864	-2.81932	0.00481259	0.0662943
CH17-132F21.1	5.91003	-0.822336	0.291687	-2.81924	0.00481369	0.0662943
ODF2L	706.429	-0.374423	0.133006	-2.81507	0.00487665	0.067079
HIST1H1E	560.34	-0.590832	0.209894	-2.8149	0.00487918	0.067079
SNX18	1012.63	-0.374724	0.133131	-2.81471	0.00488216	0.067079
CHST10	351.441	-0.419434	0.149034	-2.81435	0.00488754	0.0671003
LRFN4	106.645	-0.459142	0.163202	-2.81334	0.00490295	0.0672568
SCIN	55.5701	-0.759799	0.270096	-2.81307	0.00490715	0.0672568
UMODL1	139.479	-0.812018	0.288682	-2.81285	0.00491046	0.0672568
INPP1	350.706	-0.373901	0.132942	-2.81252	0.00491554	0.0672738
TMEM156	2577.09	0.427711	0.152106	2.81192	0.00492464	0.0673457
ZNF71	233.837	0.287116	0.102127	2.81137	0.00493313	0.0673833
CCDC124	1570.71	-0.256939	0.0913969	-2.81124	0.00493508	0.0673833
SPIRE1	232.764	-0.511854	0.1821	-2.81083	0.00494133	0.0674161
C9orf147	36.5777	0.477662	0.169975	2.81019	0.00495125	0.0674183
RAD17	1758.38	0.265235	0.0943873	2.81007	0.00495308	0.0674183
IMPDH1	1935.58	-0.325897	0.115985	-2.80981	0.00495707	0.0674183
ARHGEF37	227.987	0.66155	0.235447	2.80976	0.00495788	0.0674183
AL353698.1	4.26316	-0.798264	0.284123	-2.80957	0.00496074	0.0674183
ZNF184	415.711	0.260122	0.0926359	2.808	0.00498497	0.0676435
TMEM151B	5.45711	0.680819	0.242457	2.808	0.00498503	0.0676435
MTM1	665.699	-0.282216	0.10056	-2.80645	0.00500907	0.0678806
RNF126	2093.93	-0.25317	0.0902125	-2.80637	0.00501025	0.0678806
KIAA0226L	747.012	-0.672719	0.239766	-2.80573	0.00502025	0.0679385
MUC5B	3.73964	-0.814272	0.290231	-2.8056	0.00502229	0.0679385
IGSF11	43.6447	-0.812312	0.289637	-2.80459	0.00503812	0.0681002
ZSCAN12	343.83	0.334836	0.119426	2.80372	0.00505173	0.0682315
MIS18BP1	3227.96	0.243962	0.087052	2.80249	0.00507101	0.068402
PQBP1	2203.29	-0.289047	0.103142	-2.80241	0.00507217	0.068402
EIF2AK3	1159.14	0.378378	0.135052	2.80173	0.00508293	0.0684944
RRAGD	861.482	-0.574385	0.205198	-2.79918	0.00512326	0.0689849
CABYR	33.8438	-0.667823	0.238795	-2.79664	0.0051637	0.0694643
PKIG	3037.29	0.395036	0.141264	2.79645	0.0051668	0.0694643
VAV3	725.806	-0.473622	0.169398	-2.79592	0.00517523	0.0695243
CNOT8	2756.37	0.20935	0.0748934	2.79531	0.00518504	0.0696027
GABPA	2415.23	0.228739	0.0818512	2.79457	0.00519685	0.0697078
TEX29	20.1903	-0.658015	0.235507	-2.79403	0.00520551	0.0697705
NSMCE1	3681.07	-0.390656	0.139894	-2.79252	0.00522987	0.0700434
DNASE1	1404.54	0.505139	0.180954	2.79153	0.005246	0.0701755
KBTBD12	35.887	-0.821994	0.294472	-2.79142	0.00524774	0.0701755
ATP6V0D1	4455.21	0.248072	0.0889006	2.79044	0.00526368	0.0702888
EBF1	4182.62	0.444034	0.159129	2.7904	0.00526423	0.0702888
SLC15A4	2244.24	-0.378229	0.13558	-2.78971	0.00527548	0.0703853
BCAN	7.48623	-0.736063	0.264106	-2.787	0.00531981	0.0709227
CTNNA3	39.7496	-0.73096	0.262302	-2.78671	0.00532464	0.0709332
LAMB4	55.3729	-0.805062	0.288949	-2.78617	0.00533344	0.0709964
SLC10A7	488.539	-0.20982	0.0753575	-2.78434	0.00536375	0.0713456
LTK	33.6709	-0.703047	0.252523	-2.78409	0.00536786	0.0713461
ADD3	4311.75	-0.278144	0.0999632	-2.78247	0.00539474	0.071649
ETFA	3069.6	0.267123	0.0960532	2.78099	0.0054193	0.0718866
BTBD1	3199.34	0.227186	0.081695	2.7809	0.00542084	0.0718866
DKC1	5229.26	-0.467165	0.168032	-2.78021	0.00543231	0.0719843
SEC24A	2154.95	-0.305246	0.109833	-2.77917	0.00544978	0.0721612
RNF183	80.0841	-0.801306	0.288389	-2.77856	0.00546011	0.0722434
FOXH1	6.13007	-0.77139	0.277664	-2.77815	0.00546701	0.0722801
SLC30A9	1776.76	0.214529	0.0772854	2.7758	0.00550652	0.0727264
CMTM8	152.107	-0.513228	0.184914	-2.77549	0.00551191	0.0727264
ELOVL5	5798.75	-0.260298	0.0937873	-2.77541	0.00551322	0.0727264
TAZ	1065.9	-0.289772	0.104441	-2.77451	0.00552858	0.07284
PPM1J	30.7916	-0.526606	0.189808	-2.77441	0.00553015	0.07284
CA11	234.866	-0.487741	0.175823	-2.77404	0.00553649	0.0728687
THRSP	7.79981	-0.734796	0.264908	-2.77377	0.00554104	0.0728739
ESPNL	111.214	-0.733103	0.264369	-2.77303	0.00555372	0.0729858
PPFIA4	72.9047	-0.732186	0.264074	-2.77266	0.00556	0.0730136
CALR	19905.5	-0.282593	0.101952	-2.77181	0.0055745	0.07308
TOMM40	2122.13	-0.294091	0.106103	-2.77175	0.00557562	0.07308
BTNL9	1450.49	0.662492	0.239036	2.77151	0.00557972	0.07308
WDR63	39.125	-0.628487	0.226777	-2.77139	0.00558175	0.07308
GPR98	64.6944	-0.801372	0.289251	-2.7705	0.00559695	0.0732243
TMEM159	816.649	0.340029	0.122769	2.76966	0.00561144	0.0733591
TAT	55.0853	-0.760058	0.274591	-2.76796	0.00564081	0.0736689
FA2H	39.7447	-0.767113	0.277156	-2.7678	0.00564355	0.0736689
DDX50	1798.58	0.197469	0.0713778	2.76653	0.00566565	0.0738709
EDN3	2.79644	-0.817561	0.29553	-2.76643	0.00566746	0.0738709
LIPI	13.8682	-0.766161	0.277006	-2.76586	0.0056773	0.0739441
MYL4	20.3171	0.688227	0.248887	2.76522	0.00568844	0.0740343
RPA1	4543.92	0.260646	0.0942902	2.7643	0.00570454	0.0741887
SLC25A36	2598.2	0.223132	0.0807644	2.76275	0.00573174	0.0744369
AP001350.1	2.67187	-0.62563	0.226454	-2.76272	0.00573212	0.0744369
SLC6A16	825.439	0.566717	0.205182	2.76201	0.00574462	0.0745439
F13A1	1224.66	0.631501	0.228674	2.76158	0.00575232	0.0745885
SERTAD4	144.212	-0.780303	0.282648	-2.76069	0.00576801	0.0747367
ARID3A	919.514	-0.592583	0.21471	-2.75993	0.00578143	0.0748068
ZBED6	673.665	-0.582884	0.21121	-2.75973	0.00578486	0.0748068
MACF1	3821.01	-0.413729	0.14992	-2.75966	0.00578623	0.0748068
DCAF10	1580.22	0.190122	0.0689245	2.7584	0.00580844	0.0750385
NSL1	1937.09	0.308906	0.112043	2.75703	0.00583282	0.0752979
SLC24A5	22.4199	0.568369	0.206273	2.75542	0.00586167	0.0756147
APEX2	1870.79	-0.272932	0.0990823	-2.7546	0.00587635	0.0757483
ROBO3	99.3767	0.566117	0.20561	2.75335	0.00589887	0.0759826
SLX4	803.029	0.381445	0.138582	2.75248	0.00591453	0.0760844
DSG2	308.249	-0.752436	0.273371	-2.75243	0.00591546	0.0760844
SPTB	82.7283	-0.735173	0.267161	-2.7518	0.00592692	0.076176
CLEC5A	50.1375	-0.728286	0.264734	-2.75102	0.00594106	0.0763017
JMY	636.995	-0.457195	0.16627	-2.74971	0.00596478	0.0764959
SIDT1	665.29	-0.456507	0.166028	-2.74958	0.0059672	0.0764959
LYPLAL1	1617.27	0.423907	0.154178	2.74946	0.00596928	0.0764959
TKTL1	22.2093	-0.731146	0.266007	-2.74859	0.00598517	0.0766434
RP11-122A3.2	66.6586	-0.72575	0.264154	-2.74745	0.00600601	0.0767775
TXNDC5	115.636	-0.548956	0.199822	-2.74722	0.00601022	0.0767775
MPG	807.21	0.329434	0.119923	2.74705	0.00601334	0.0767775
AC018816.3	32.2816	-0.557458	0.202942	-2.74688	0.00601651	0.0767775
LRGUK	57.0638	-0.662423	0.241173	-2.74667	0.00602038	0.0767775
GNAS	40536.3	-0.224825	0.0818562	-2.74658	0.00602194	0.0767775
HIST1H3C	62.1294	-0.679043	0.247412	-2.74458	0.00605882	0.0771916
ACVR1B	602.879	-0.423956	0.154509	-2.74389	0.00607156	0.077245
VWA8	862.047	-0.239361	0.0872344	-2.74388	0.00607183	0.077245
IFNA21	2.77285	-0.808369	0.294692	-2.7431	0.00608627	0.0772706
TMPRSS3	96.5631	-0.645686	0.235389	-2.74306	0.00608698	0.0772706
CGN	41.5271	-0.701574	0.255764	-2.74305	0.00608708	0.0772706
SOS1	3939.37	0.358914	0.130876	2.74238	0.0060995	0.0773723
AMFR	3626.8	0.337041	0.122933	2.74167	0.00611284	0.0774853
MEP1B	5.63938	-0.749782	0.273541	-2.74102	0.00612479	0.0775807
CCNG2	3093.04	0.312235	0.113928	2.74064	0.00613187	0.0776143
ATP4B	4.99543	-0.809219	0.295323	-2.74012	0.0061417	0.0776826
RRP12	1001.44	-0.353108	0.128943	-2.73848	0.0061724	0.0780146
ALG3	1824.71	-0.233728	0.085387	-2.73727	0.00619507	0.0782446
VDR	989.962	-0.502764	0.183791	-2.73552	0.00622811	0.0785908
ANKRD18B	61.9175	-0.803586	0.293799	-2.73515	0.0062351	0.0785908
TMUB1	1241.87	-0.227842	0.0833027	-2.73511	0.00623594	0.0785908
BCKDHB	710.13	0.356549	0.130405	2.73416	0.00625389	0.078699
NCBP1	2717.57	0.193712	0.0708529	2.734	0.00625696	0.078699
MBOAT1	192.662	-0.520585	0.19042	-2.73387	0.00625939	0.078699
ETV6	2106.48	-0.408516	0.149437	-2.73371	0.0062625	0.078699
CLEC4F	9.77581	0.765836	0.28019	2.73327	0.00627083	0.0787472
KLHL14	1481.44	0.575616	0.210741	2.73139	0.00630669	0.0791408
ARPC1B	11747.5	-0.252791	0.092569	-2.73084	0.00631724	0.0792019
ZNF197	509.407	0.234033	0.0857053	2.73067	0.0063206	0.0792019
FAM161A	302.055	-0.55373	0.202856	-2.72968	0.00633961	0.0793334
ATF7IP2	1295.8	0.412119	0.150979	2.72965	0.00634015	0.0793334
NDST4	10.2031	-0.769605	0.281998	-2.72912	0.00635035	0.0793577
LILRA3	97.2357	-0.740931	0.27151	-2.72893	0.0063541	0.0793577
DPF3	253.4	-0.593319	0.217425	-2.72884	0.00635568	0.0793577
TIAM1	876.783	-0.527441	0.193301	-2.7286	0.00636035	0.0793594
TNFRSF13C	1017.1	0.446847	0.16378	2.72833	0.00636553	0.0793675
SACM1L	1905.28	0.222165	0.0814395	2.72798	0.00637232	0.0793957
FAS	2222.45	-0.447648	0.164112	-2.72771	0.00637763	0.0794054
FZD5	163.624	-0.461787	0.169426	-2.72559	0.00641866	0.0798594
SYK	9418.82	0.309292	0.113497	2.7251	0.00642817	0.079907
LRBA	2599.41	0.27512	0.100964	2.72493	0.00643161	0.079907
FMNL3	3765.04	-0.378043	0.138785	-2.72396	0.0064505	0.0800849
FAM76A	650.758	0.252573	0.0927579	2.72292	0.00647072	0.0802741
DKFZP667F0711	22.5847	-0.607857	0.223254	-2.72271	0.0064749	0.0802741
DNMT3A	433.83	-0.395711	0.145382	-2.72188	0.00649121	0.0804194
SATB2	160.099	-0.650825	0.239133	-2.7216	0.00649672	0.0804307
SLC38A1	12083.6	-0.319476	0.117408	-2.72107	0.00650714	0.0805029
TTI2	517.193	0.299843	0.110204	2.7208	0.00651245	0.0805117
INPP5F	1363.25	-0.402016	0.147812	-2.71978	0.00653246	0.0806518
TCTN3	1083.68	-0.215089	0.0790841	-2.71976	0.00653299	0.0806518
AC007216.2	4.29998	-0.792489	0.291416	-2.71944	0.00653917	0.0806713
STARD9	334.761	-0.497428	0.182965	-2.7187	0.00655387	0.0807957
NUDT1	1806.16	-0.390563	0.143676	-2.71836	0.00656072	0.0808233
CSTF2	1179.52	-0.338998	0.124773	-2.71692	0.00658918	0.0810415
OAS1	2295.4	0.498888	0.183646	2.71658	0.00659609	0.0810415
OR51E2	10.226	-0.795134	0.292708	-2.71647	0.00659821	0.0810415
ETV4	95.4009	-0.651018	0.239662	-2.7164	0.00659964	0.0810415
PPT2	8.27623	-0.501393	0.184586	-2.7163	0.00660156	0.0810415
GLI1	69.6467	-0.544928	0.200649	-2.71582	0.0066111	0.0811017
IL12B	36.4683	0.753467	0.277481	2.71538	0.00662	0.0811541
IGLL1	12.2185	0.799882	0.294773	2.71355	0.00665656	0.0815452
IVD	1015.96	0.286254	0.105535	2.71242	0.0066794	0.0817678
OMA1	745.102	0.229571	0.084665	2.71152	0.0066976	0.0818857
TCP11L1	513.181	0.245336	0.0904806	2.71147	0.00669846	0.0818857
HYOU1	2672.24	-0.454042	0.167466	-2.71125	0.00670305	0.0818857
SYCE2	42.9689	-0.425326	0.156889	-2.711	0.00670816	0.0818909
ING4	973.663	0.264425	0.097551	2.71063	0.00671558	0.081891
CLCNKA	15.3161	-0.791864	0.292143	-2.71053	0.00671751	0.081891
CCDC74A	82.2181	0.554545	0.204626	2.71004	0.00672756	0.0819484
DCAF8.1	7.62934	-0.752091	0.277541	-2.70984	0.00673157	0.0819484
NOL4	1194.38	-0.799231	0.295014	-2.70913	0.00674602	0.0820672
KIT	137.969	-0.680265	0.251246	-2.70757	0.00677781	0.0823531
FAM65A	1810.21	-0.427868	0.15803	-2.70751	0.00677892	0.0823531
UBXN10	26.688	-0.563234	0.208283	-2.70417	0.00684743	0.0831277
AP4S1	312.32	0.302089	0.111723	2.70391	0.00685293	0.0831368
FAM162A	2281.96	-0.395414	0.146279	-2.70315	0.00686862	0.0832695
SH3BGR	70.7035	-0.446993	0.165388	-2.7027	0.00687797	0.0833121
MAPK10	1332.24	0.712106	0.263507	2.70242	0.00688368	0.0833121
BAZ2A	8564.05	-0.469108	0.1736	-2.70223	0.00688763	0.0833121
ZNF100	1100.41	0.313	0.115838	2.70206	0.00689115	0.0833121
C1orf106	16.8799	-0.689588	0.255237	-2.70176	0.00689742	0.0833303
SLC25A42	551.98	0.375063	0.138872	2.70079	0.00691753	0.0835157
SPCS3	6178.58	-0.254567	0.0943437	-2.6983	0.00696956	0.0840859
FNDC1	1163.51	0.702605	0.260448	2.69768	0.00698247	0.0841837
HIST1H4E	258.444	-0.575733	0.213447	-2.6973	0.00699033	0.0842204
KBTBD7	508.609	-0.404809	0.150097	-2.69698	0.00699706	0.0842436
GRIK4	25.1793	-0.642845	0.238424	-2.69623	0.00701296	0.084377
CNGB3	40.9099	-0.773777	0.287117	-2.69498	0.00703923	0.0846285
MST1R	149.818	-0.697665	0.258895	-2.69478	0.00704352	0.0846285
MRPS5	2390.2	-0.359171	0.133304	-2.69437	0.00705211	0.0846736
ZNF835	53.8635	0.576201	0.213905	2.69372	0.007066	0.0847823
SLC10A2	4.6766	-0.791635	0.293927	-2.69331	0.00707465	0.084828
SIX1	226.702	0.718878	0.267072	2.6917	0.00710882	0.0851376
LMAN2	3321.49	-0.213751	0.0794131	-2.69164	0.00711019	0.0851376
CEND1	98.1452	0.717533	0.266607	2.69135	0.00711635	0.0851531
SLC25A14	380.753	-0.331174	0.123106	-2.69015	0.00714198	0.0854015
MAPKAPK3	1321.75	-0.358781	0.133402	-2.68946	0.00715668	0.085519
NABP1	1435.9	-0.374344	0.139304	-2.68724	0.00720457	0.0859852
XPR1	1739.15	-0.317093	0.118001	-2.68719	0.00720552	0.0859852
FGF22	13.8065	-0.758111	0.282161	-2.68681	0.00721386	0.0860262
C9orf156	511.247	0.237509	0.0884638	2.68482	0.00725688	0.0864803
VSX2	5.01943	-0.792353	0.29515	-2.68458	0.00726219	0.0864847
AC090616.2	5.24475	-0.571199	0.212851	-2.68356	0.00728423	0.08663
LGSN	22.2116	-0.789404	0.294163	-2.68356	0.00728427	0.08663
NEIL1	1362.74	0.577391	0.215211	2.68291	0.00729856	0.086741
SPECC1	797.05	-0.494429	0.184338	-2.68219	0.00731417	0.0868675
PRKCB	12501.1	0.465169	0.17346	2.68171	0.00732479	0.0869347
DEF8	3015.56	0.521078	0.194342	2.68125	0.00733486	0.0869953
TFCP2L1	142.481	-0.675392	0.252002	-2.68011	0.00735985	0.0872327
F12	34.418	-0.592661	0.221192	-2.6794	0.00737553	0.0873594
TIMM17B	2096.31	-0.281477	0.105069	-2.67899	0.00738455	0.0874072
DACT1	190.612	0.697458	0.260383	2.67858	0.0073934	0.0874528
LYN	6856.2	0.274453	0.102491	2.67782	0.00741033	0.0875633
GRK4	110.859	-0.363243	0.135654	-2.67771	0.00741274	0.0875633
CORO2B	154.676	-0.645115	0.240955	-2.67732	0.00742127	0.087605
EPCAM	103.145	-0.78403	0.292883	-2.67694	0.0074299	0.0876478
ZNF682	195.834	0.406779	0.151973	2.67666	0.00743611	0.087662
GRIK5	36.0197	0.601526	0.224828	2.6755	0.00746185	0.0879063
SUV39H1	616.469	-0.3275	0.122456	-2.67443	0.00748557	0.0881264
CDK8	529.421	-0.226605	0.0847411	-2.67409	0.00749328	0.088158
KCNJ16	57.7444	-0.789671	0.295355	-2.67364	0.00750341	0.0882179
HMGN2	11390.9	0.293617	0.109871	2.67239	0.00753127	0.0884861
GMFG	3541.88	-0.371109	0.138935	-2.67111	0.00756015	0.0887658
DLG3	359.388	0.432257	0.161845	2.6708	0.0075671	0.088788
CINP	1202.39	-0.252292	0.0945006	-2.66974	0.00759104	0.0889632
MAGEF1	823.061	0.36668	0.137355	2.66958	0.00759465	0.0889632
RNF8	794.922	0.268346	0.100524	2.66946	0.00759727	0.0889632
LUZP1	630.888	-0.362483	0.135821	-2.66884	0.00761148	0.0890559
EXD2	313.83	-0.341078	0.127818	-2.66847	0.00761983	0.0890559
ACTL8	7.54707	-0.784125	0.293851	-2.66844	0.00762044	0.0890559
GOLIM4	1007.67	-0.405337	0.151942	-2.6677	0.00763722	0.0891381
PRKG2	35.6512	-0.697194	0.261348	-2.66768	0.00763764	0.0891381
TIPARP	1137.73	-0.326737	0.122528	-2.66662	0.00766185	0.0892991
RP9	1244.93	-0.483039	0.181146	-2.66658	0.00766277	0.0892991
WDR65	28.1302	-0.661613	0.248129	-2.6664	0.00766673	0.0892991
ATP10B	17.8513	-0.68166	0.25571	-2.66576	0.00768154	0.0893754
POTEH	10.7889	-0.758664	0.284648	-2.66527	0.00769259	0.0893754
GPX2	11.4413	-0.500034	0.187632	-2.66497	0.00769943	0.0893754
TARS	2350.01	-0.254137	0.0953659	-2.66487	0.00770189	0.0893754
SLC24A4	69.0279	-0.61634	0.231286	-2.66484	0.00770251	0.0893754
FAM104A	786.833	0.213062	0.0799547	2.66478	0.0077039	0.0893754
PRKAB1	1963.06	0.302528	0.113567	2.66387	0.00772464	0.0895567
LETM2	175.99	0.394282	0.148056	2.66306	0.00774346	0.0896848
CDS1	41.9403	-0.667306	0.250603	-2.6628	0.00774923	0.0896848
VASP	6434.83	-0.296276	0.111281	-2.66241	0.00775824	0.0896848
SAP30BP	2706.65	-0.229878	0.0863424	-2.6624	0.00775859	0.0896848
CERS3	7.18605	-0.735907	0.27642	-2.66228	0.00776128	0.0896848
HTR3A	4098.79	0.71268	0.267805	2.66119	0.00778643	0.0899161
SCHIP1	22.9151	-0.703798	0.264521	-2.66065	0.00779892	0.089946
TNFRSF13B	1283.12	-0.721554	0.271203	-2.66056	0.00780097	0.089946
GMIP	3618.71	-0.263827	0.0991676	-2.66042	0.00780443	0.089946
COL24A1	37.3672	-0.67431	0.253522	-2.65977	0.00781941	0.0900355
RAB3A	155.244	0.396143	0.148946	2.65964	0.00782247	0.0900355
B3GNT2	1542.01	-0.315263	0.118549	-2.65934	0.00782928	0.0900547
SPATA4	5.80699	-0.757161	0.284788	-2.65868	0.00784477	0.0901491
MT-CO2	358293	-0.59076	0.222211	-2.65855	0.00784777	0.0901491
C14orf23	57.9085	-0.777594	0.292942	-2.65443	0.00794414	0.0911962
FANK1	35.8191	-0.629927	0.237345	-2.65406	0.00795307	0.0912389
SLC35E3	1251.83	-0.491832	0.185349	-2.65355	0.00796498	0.0912665
TSC22D1	2050.49	-0.43559	0.164156	-2.65351	0.00796589	0.0912665
ARID5A	1810.96	-0.435882	0.164284	-2.65323	0.00797254	0.091283
RABAC1	2704.2	0.327489	0.123448	2.65284	0.00798166	0.0913277
VPS36	1829.29	-0.265221	0.0999993	-2.65222	0.00799637	0.0914363
WDR47	468.136	0.234419	0.0884043	2.65167	0.00800939	0.0915254
STMN2	36.011	0.774429	0.292174	2.65057	0.00803555	0.0917645
IMPACT	760.984	0.454059	0.171354	2.64983	0.00805319	0.0918477
PRKAB2	512.27	-0.266658	0.100632	-2.64983	0.00805332	0.0918477
EPB41L4A	215.157	-0.569488	0.215064	-2.648	0.00809705	0.0922864
SNF8	1620.84	-0.202393	0.0764573	-2.64713	0.00811772	0.0924617
KLHDC10	1115.7	-0.206503	0.0780232	-2.64669	0.00812831	0.0925215
TMEM185A	160.866	-0.298147	0.112658	-2.64648	0.00813353	0.0925215
SMC5	2453.3	0.213179	0.0805979	2.64497	0.00816992	0.092747
TSPAN13	2316.77	-0.487268	0.184227	-2.64493	0.00817084	0.092747
ATP2C2	32.7697	-0.696477	0.263341	-2.64477	0.00817471	0.092747
UBXN11	1165.11	0.332685	0.12579	2.64476	0.00817483	0.092747
C9orf152	44.905	-0.7048	0.26651	-2.64456	0.00817983	0.092747
SLC35B4	1519.77	-0.329825	0.124729	-2.64434	0.00818512	0.092747
MIEF1	1870.03	-0.217628	0.0823072	-2.64409	0.00819107	0.0927545
RGAG1	4.3696	-0.775964	0.293667	-2.64233	0.00823386	0.0931788
GNAZ	290.803	-0.671944	0.254421	-2.64107	0.00826447	0.0934648
BOLL	8.01819	-0.710934	0.26923	-2.64062	0.00827547	0.0935288
KYNU	1338.92	-0.514102	0.194814	-2.63894	0.00831657	0.0939328
AMER1	368.045	-0.479389	0.181723	-2.63802	0.00833905	0.0941259
METTL7B	106.36	-0.68253	0.258765	-2.63765	0.00834835	0.0941702
TMEM243	3368.49	-0.311598	0.118163	-2.63702	0.00836381	0.0942706
PPM1E	131.887	0.743062	0.281799	2.63685	0.00836801	0.0942706
MRPS31	1421.98	0.296007	0.1123	2.63586	0.00839242	0.0943806
LIPE	404.636	0.374907	0.142235	2.63583	0.00839314	0.0943806
SPATA32	17.8691	-0.499006	0.18932	-2.63578	0.00839432	0.0943806
MORC4	465.957	-0.456681	0.173275	-2.63558	0.00839932	0.0943806
XKR3	2.8851	-0.774084	0.293747	-2.6352	0.00840865	0.0944249
DDRGK1	846.629	-0.237171	0.0900549	-2.63362	0.00844789	0.0947946
RP11-463J10.2	7.10567	-0.682974	0.259361	-2.63329	0.0084561	0.0947946
ATXN10	4214.15	0.25295	0.0960707	2.63296	0.00846448	0.0947946
C14orf132	176.996	-0.642917	0.244194	-2.63281	0.0084681	0.0947946
CCNYL1	876.072	-0.23481	0.0891868	-2.63279	0.00846863	0.0947946
MEGF6	127.695	0.554992	0.210964	2.63074	0.00851996	0.0952914
FKBP11	1172.07	-0.345433	0.131314	-2.63058	0.00852389	0.0952914
KIAA0895	47.5601	-0.575789	0.218938	-2.62991	0.00854064	0.0954176
TNS4	69.7613	-0.588945	0.22398	-2.62945	0.00855222	0.0954862
MIB1	2349.56	-0.312561	0.1189	-2.62877	0.00856939	0.095617
REXO2	928.282	-0.320976	0.122163	-2.62745	0.0086028	0.0959287
PNMA2	113.335	-0.700345	0.26665	-2.62646	0.00862786	0.0961469
KLHL5	2476.62	0.280829	0.106935	2.62616	0.00863547	0.0961705
ABCC5	616.705	0.373524	0.142291	2.62507	0.00866316	0.0964176
CHD1L	1611.33	-0.250384	0.0953966	-2.62466	0.0086735	0.096447
HLA-DPA1	19640.5	-0.391201	0.149056	-2.62453	0.00867682	0.096447
CHST11	1892.77	-0.423298	0.161312	-2.6241	0.00868786	0.0965085
CCR8	88.7444	-0.664741	0.253396	-2.62333	0.0087076	0.0966665
NEK3	293.362	-0.356154	0.135782	-2.62298	0.00871633	0.0967021
PTPN7	5066.45	-0.363948	0.138771	-2.62265	0.00872495	0.0967125
CPD	1295.9	-0.347027	0.132326	-2.62252	0.00872831	0.0967125
SLC9A7	895.798	-0.505489	0.192788	-2.622	0.00874151	0.096759
GMPPA	1262.01	-0.198644	0.0757626	-2.62192	0.00874355	0.096759
RBM44	22.2664	-0.509311	0.194368	-2.62034	0.0087843	0.0971486
COG7	687.965	-0.244915	0.093501	-2.61938	0.00880889	0.0973591
SDR42E1	200.004	0.453111	0.173051	2.61837	0.00883516	0.0974859
FBXO34	899.71	0.254268	0.0971122	2.61829	0.00883724	0.0974859
GZMB	2329.17	-0.625815	0.239018	-2.61828	0.00883755	0.0974859
MDK	495.628	0.572423	0.218649	2.61799	0.00884483	0.0974859
PHGDH	1051.33	0.61223	0.233889	2.6176	0.00885494	0.0974859
BIRC3	16309.6	-0.367164	0.140272	-2.61751	0.00885728	0.0974859
NYAP2	14.8941	-0.718089	0.274348	-2.61744	0.00885932	0.0974859
RP11-683L23.1	8.89521	-0.771583	0.294865	-2.61673	0.00887754	0.097625
IGLON5	9.19775	-0.71152	0.272009	-2.61579	0.00890207	0.0978334
KLHL3	254.898	-0.443029	0.169431	-2.61481	0.00892775	0.0980542
KIAA1407	1122.75	-0.637719	0.244026	-2.61333	0.00896647	0.0983668
CDKL5	64.9031	-0.536215	0.205188	-2.61329	0.00896745	0.0983668
WDR78	132.236	-0.496352	0.189958	-2.61295	0.00897642	0.0984036
HCAR3	11.3366	-0.713255	0.273019	-2.61247	0.00898903	0.0984802
TRAPPC5	26.1427	-0.375487	0.143764	-2.61182	0.00900605	0.098605
F5	397.035	-0.586556	0.224741	-2.60993	0.00905618	0.0990651
KIAA1430	2389.97	0.260231	0.0997129	2.60981	0.00905938	0.0990651
MT-ATP8	37208.6	-0.60903	0.233495	-2.60832	0.00909879	0.0993588
HOXC5	2.53182	-0.756439	0.290027	-2.60817	0.00910276	0.0993588
SLC11A1	238.713	-0.656501	0.251711	-2.60815	0.00910325	0.0993588
CDK16	2042.8	-0.296044	0.113526	-2.60771	0.00911509	0.0993839
LRRFIP1	7081.35	-0.377043	0.1446	-2.60748	0.00912108	0.0993839
SMAD3	1342.73	0.411061	0.15765	2.60743	0.00912257	0.0993839
B4GALT3	1462.77	-0.31835	0.12211	-2.60708	0.00913191	0.0994237
DOPEY2	678.008	-0.386419	0.148252	-2.6065	0.00914728	0.0995292
SPOCD1	46.5615	-0.694236	0.266391	-2.60607	0.00915865	0.0995528
GYLTL1B	197.02	0.656325	0.251852	2.60599	0.00916081	0.0995528
SCML2	155.583	0.687455	0.26384	2.60558	0.00917198	0.0995629
OVOL3	17.7417	0.666716	0.255896	2.60542	0.00917614	0.0995629
TFAP2A	65.2869	-0.577052	0.22149	-2.60532	0.00917879	0.0995629
REPS1	1660.47	-0.296964	0.114003	-2.60488	0.00919065	0.0996251
ZC3H14	1669.34	0.198174	0.0760844	2.60466	0.00919655	0.0996251
EFCAB7	286.847	0.290528	0.11155	2.60447	0.00920159	0.0996251
NEIL3	415.283	0.421045	0.161687	2.60407	0.00921244	0.099681
CCDC69	8604.03	0.318288	0.12225	2.60357	0.00922571	0.099763
AK7	73.4806	-0.613606	0.23571	-2.60323	0.00923509	0.0998027
FUK	371.573	-0.293075	0.112598	-2.60285	0.00924533	0.0998519
BCL2L1	2900.27	-0.409762	0.157481	-2.60197	0.00926893	0.100029
ESCO2	1359.27	0.390372	0.150038	2.60182	0.00927319	0.100029
USP45	674.734	0.278456	0.107047	2.60125	0.00928859	0.100134
MTSS1L	70.4045	0.554972	0.213395	2.60067	0.0093041	0.100239
FDXR	465.039	-0.361263	0.138945	-2.60004	0.00932116	0.100361
DTWD2	220.717	-0.355697	0.136828	-2.59959	0.00933365	0.100434
TLE4	1874.89	-0.406883	0.156543	-2.59918	0.00934457	0.10049
NOS1AP	68.6427	-0.70678	0.271977	-2.59867	0.00935851	0.100533
OR13A1	152.609	0.756333	0.291052	2.59862	0.00936003	0.100533
FKBP14	357.467	0.317564	0.122237	2.59793	0.00937866	0.100671
AC024940.1	20.1172	-0.540149	0.207977	-2.59716	0.00939972	0.100804
ABHD1	20.2235	-0.500657	0.192778	-2.59706	0.00940255	0.100804
DPCD	251.625	-0.409913	0.157923	-2.59565	0.0094413	0.101158
ENSA	6510.13	-0.26352	0.101544	-2.59513	0.00945543	0.101247
GNG11	1493.38	-0.682426	0.263037	-2.59441	0.00947537	0.101399
KCNJ9	8.4483	-0.601915	0.232028	-2.59415	0.00948246	0.101413
PI16	153.627	0.699104	0.269568	2.59342	0.00950269	0.101567
AGAP9	7.32968	-0.606995	0.234213	-2.59164	0.00955197	0.102031
DFFA	2138.79	0.218974	0.084513	2.59101	0.0095696	0.102141
GNAI3	3802.67	0.2037	0.0786305	2.5906	0.00958098	0.102141
PIP5K1B	241.758	-0.51016	0.196937	-2.59047	0.00958437	0.102141
ENKUR	21.2517	-0.714987	0.27605	-2.59007	0.00959574	0.102141
LIN52	461.437	0.251915	0.0972655	2.58997	0.0095983	0.102141
BANP	424.763	0.233368	0.0901115	2.58977	0.00960392	0.102141
ESR2	676.859	0.501885	0.193796	2.58976	0.00960428	0.102141
ST3GAL5	1173.88	-0.324011	0.12512	-2.5896	0.00960886	0.102141
LACE1	174.976	-0.234643	0.0906187	-2.58934	0.00961595	0.102154
ETV1	335.28	-0.590563	0.228149	-2.58849	0.00963968	0.102344
RPN1	6936.49	-0.222067	0.0857978	-2.58826	0.00964614	0.102351
PLEKHF2	6211.57	0.382889	0.147964	2.58773	0.00966115	0.102448
DDC8	19.2372	-0.6771	0.261717	-2.58715	0.00967738	0.102558
PLA2G10	16.0734	-0.622573	0.240754	-2.58593	0.00971176	0.102853
CCDC11	78.934	-0.620064	0.239801	-2.58574	0.009717	0.102853
ZNF81	544.816	-0.365101	0.14128	-2.58423	0.00975973	0.103243
MTMR3	980.234	-0.254064	0.0983974	-2.58202	0.0098224	0.103759
ZNF25	429.288	0.300546	0.116419	2.5816	0.00983443	0.103759
CISH	400.992	-0.515754	0.199794	-2.58144	0.00983905	0.103759
SLC6A13	5.38453	-0.69703	0.270025	-2.58135	0.00984137	0.103759
FNBP1	11941.5	-0.368037	0.142576	-2.58134	0.00984183	0.103759
RRM2B	3001.08	0.320922	0.124343	2.58094	0.00985308	0.103759
FOXRED1	952.541	-0.232357	0.0900309	-2.58086	0.00985547	0.103759
CLDN12	212.576	-0.419852	0.162694	-2.58063	0.00986206	0.103759
FAM63A	226.239	-0.406425	0.157503	-2.58043	0.00986764	0.103759
RBPJ	5639.38	-0.287209	0.111303	-2.58043	0.00986769	0.103759
GRIN2B	57.3911	0.698634	0.270785	2.58003	0.00987908	0.103816
GNPTAB	2436.1	-0.311884	0.120894	-2.57982	0.00988516	0.103818
GRID1	60.3093	-0.645594	0.25032	-2.57908	0.00990644	0.103979
TFE3	1382.61	-0.273465	0.106043	-2.57883	0.0099137	0.103993
FGFBP3	66.6534	-0.433989	0.168315	-2.57844	0.00992485	0.104048
SLC10A3	1091.41	-0.418874	0.162496	-2.57775	0.0099446	0.104192
PCCA	270.983	-0.326032	0.12653	-2.57671	0.00997462	0.104444
RDH16	11.9127	-0.547726	0.212653	-2.57568	0.0100042	0.104692
NIPAL2	1001.11	-0.381792	0.14828	-2.57481	0.0100296	0.104895
NBEAL1	312.644	-0.383998	0.149171	-2.57422	0.0100467	0.105011
PGRMC1	1231.08	-0.300413	0.116723	-2.57372	0.0100611	0.105068
HSD17B12	3465.38	0.301572	0.117178	2.57362	0.0100642	0.105068
DDX21	8184.34	-0.264642	0.102855	-2.57298	0.0100828	0.1052
NPM3	1033.02	-0.431968	0.1679	-2.57277	0.0100889	0.105201
PSMC5	3342.75	-0.194734	0.0757182	-2.57183	0.0101162	0.105423
KB-1980E6.3	504.649	-0.638375	0.248274	-2.57125	0.0101331	0.105536
TMC3	6.05091	-0.60249	0.234371	-2.57067	0.0101502	0.105612
TRIM25	1524.93	0.281755	0.109607	2.57059	0.0101524	0.105612
ULBP1	23.628	0.591634	0.230355	2.56835	0.0102182	0.106147
B4GALNT1	32.8094	-0.571074	0.222357	-2.56827	0.0102206	0.106147
SSR3	5929.82	-0.25341	0.0986713	-2.56823	0.010222	0.106147
REL	4717.52	-0.39417	0.153561	-2.56685	0.0102626	0.106505
TPK1	426.565	-0.320209	0.12483	-2.56516	0.0103128	0.106963
SLC25A32	1546.63	0.232942	0.0908289	2.56462	0.0103288	0.107019
ST6GALNAC4	999.931	-0.356366	0.138958	-2.56457	0.0103305	0.107019
C10orf88	406.273	0.158149	0.0616815	2.56396	0.0103485	0.107142
NOD2	343.549	-0.497465	0.194067	-2.56337	0.0103661	0.107262
FAM122B	2449.22	-0.25762	0.100518	-2.56293	0.0103793	0.107318
NARG2	2154.24	0.198061	0.0772838	2.56278	0.0103839	0.107318
TMPRSS11E	2.38972	-0.709176	0.276818	-2.56189	0.0104104	0.10753
CLDN16	19.8388	-0.722425	0.28204	-2.56143	0.0104243	0.107535
B3GNT7	354.331	-0.469725	0.183392	-2.56131	0.0104278	0.107535
SSBP3	2430.06	0.443727	0.173246	2.56126	0.0104294	0.107535
PHAX	1619.34	-0.270931	0.105817	-2.56037	0.0104562	0.107712
PDGFD	2222.39	0.500638	0.195541	2.56028	0.0104589	0.107712
NPAS4	2.40763	0.737367	0.288079	2.5596	0.0104793	0.107798
CRB3	46.87	-0.641556	0.250648	-2.55959	0.0104795	0.107798
CRB2	71.1149	0.501213	0.195863	2.55899	0.0104976	0.107921
RASGRP2	1615.12	-0.489443	0.191469	-2.55626	0.0105805	0.108709
UBE2QL1	36.2581	-0.702587	0.274886	-2.55592	0.0105908	0.108719
ZNF717	95.0319	0.501671	0.196286	2.55582	0.0105939	0.108719
ABCB7	1243.05	0.248951	0.0974162	2.55554	0.0106023	0.108742
ADA	3081	-0.44745	0.17514	-2.55482	0.0106244	0.108904
NSFL1C	2283.09	-0.160254	0.0627382	-2.55433	0.0106393	0.108994
HOMER3	119.373	-0.546949	0.214175	-2.55375	0.0106569	0.10911
SLC20A2	650.265	0.225898	0.0884768	2.55319	0.0106741	0.109215
JHDM1D	1775.2	-0.387268	0.151691	-2.55301	0.0106796	0.109215
MACROD2	1063.27	-0.718657	0.281616	-2.5519	0.0107137	0.109437
GINS3	690.007	0.286153	0.112133	2.5519	0.0107138	0.109437
NUMBL	321.128	0.423684	0.166049	2.55155	0.0107244	0.109481
FAF1	2690.21	0.240151	0.0941359	2.5511	0.0107382	0.109559
SEMA4A	6387.53	-0.434319	0.170283	-2.55057	0.0107547	0.109663
SLC1A5	1863.08	-0.276005	0.108248	-2.54974	0.0107804	0.109861
VWCE	130.605	-0.616631	0.241933	-2.54877	0.0108103	0.110102
BTBD11	215.274	-0.605012	0.237426	-2.54821	0.0108277	0.110197
GABRB3	15.022	0.727685	0.285583	2.54807	0.0108322	0.110197
UGT2B15	13.6632	-0.751684	0.295171	-2.54661	0.0108776	0.110537
NDUFV1	3203.45	-0.231889	0.0910587	-2.54658	0.0108783	0.110537
BAG2	1213.86	0.349904	0.137438	2.54591	0.0108993	0.110686
MYRIP	220.299	-0.725526	0.285045	-2.54531	0.0109182	0.110814
NFIL3	606.844	-0.449253	0.176537	-2.54481	0.0109338	0.110908
MOSPD3	472.264	-0.245139	0.0963542	-2.54415	0.0109545	0.111017
MAPK9	1681.74	0.191935	0.0754538	2.54374	0.0109672	0.111017
RBM18	1563.69	0.211403	0.0831092	2.54368	0.0109692	0.111017
KIR3DL2	15.8024	-0.702766	0.276282	-2.54366	0.0109699	0.111017
CHAC2	581.923	0.434529	0.170871	2.54302	0.0109898	0.111146
CXCL13	6915.57	-0.617497	0.242837	-2.54285	0.0109953	0.111146
USF2	4612.84	0.245928	0.0967363	2.54225	0.0110142	0.111273
MEX3A	97.3334	-0.580316	0.228304	-2.54186	0.0110265	0.111333
BCL9	580.175	-0.353217	0.138984	-2.54142	0.0110404	0.111409
LSM11	371.124	-0.228314	0.0898683	-2.54054	0.0110681	0.111593
B4GALT6	454.305	-0.640683	0.252214	-2.54024	0.0110776	0.111593
MTFMT	351.762	0.201109	0.0791693	2.54024	0.0110778	0.111593
MTAP	758.556	0.336925	0.132688	2.53923	0.0111097	0.111851
ATE1	1568.86	0.224396	0.0883945	2.53857	0.0111305	0.111962
ABCD1	647.134	-0.367637	0.144826	-2.53848	0.0111335	0.111962
ACAD8	477.36	-0.235697	0.0928971	-2.53718	0.011175	0.112314
RNF113A	932.615	-0.251543	0.0991954	-2.53584	0.0112178	0.11268
MT-CYB	752088	-0.579778	0.228722	-2.53485	0.0112495	0.112933
RHNO1	1790.16	0.201337	0.079434	2.53464	0.0112562	0.112936
POLH	1388.48	0.356049	0.140492	2.5343	0.0112671	0.112981
PREX1	2691.63	-0.462948	0.18275	-2.53323	0.0113018	0.113264
CRHBP	179.988	0.509424	0.201114	2.53301	0.0113089	0.11327
HEMGN	182.479	0.686992	0.271425	2.53106	0.0113719	0.113815
GUCY2C	68.9845	0.514124	0.203137	2.53092	0.0113763	0.113815
TUFT1	62.7386	-0.571952	0.226174	-2.52882	0.0114446	0.114385
TEX101	8.29782	-0.747298	0.295518	-2.52877	0.0114463	0.114385
SPTBN2	124.194	-0.670515	0.265236	-2.52799	0.0114717	0.114573
CLIP2	1379.78	-0.616407	0.243917	-2.52712	0.0115004	0.114794
C1orf61	124.636	-0.567475	0.224577	-2.52686	0.0115088	0.114812
ZNF844	716.57	0.390473	0.154554	2.52644	0.0115224	0.114883
RAD51AP2	3.33989	-0.73834	0.292275	-2.52618	0.0115309	0.114896
NOL6	1382.67	-0.25064	0.0992237	-2.526	0.0115368	0.114896
MAPK14	2266.7	0.188949	0.0748193	2.5254	0.0115567	0.114976
EIF3B	6869.62	-0.269261	0.106623	-2.52536	0.011558	0.114976
CCDC116	12.045	-0.557104	0.220789	-2.52324	0.011628	0.115556
TMEM63B	467.671	-0.32198	0.127612	-2.52311	0.0116321	0.115556
PPP1R12C	1831.53	0.289995	0.114941	2.52299	0.0116361	0.115556
OSER1	1639.22	0.273401	0.108411	2.52189	0.0116726	0.115853
SYT9	9.82179	-0.689353	0.273453	-2.52092	0.0117048	0.116072
GAB3	542.05	-0.319273	0.126654	-2.52083	0.0117079	0.116072
C7orf13	60.491	-0.528754	0.2098	-2.52027	0.0117264	0.11619
ZDHHC3	1899.63	0.201647	0.0800263	2.51976	0.0117435	0.116293
ALCAM	2212.93	0.377353	0.149797	2.5191	0.0117655	0.11635
RABEP1	2859.14	0.215795	0.0856704	2.5189	0.0117724	0.11635
CPSF3	2644.71	0.239118	0.0949317	2.51884	0.0117742	0.11635
DNAJC30	465.26	-0.214422	0.0851288	-2.51879	0.0117758	0.11635
BCAR1	301.717	0.560918	0.222788	2.51772	0.0118118	0.116639
GSTM2	332.145	-0.524195	0.208303	-2.5165	0.0118526	0.116977
ANXA4	1422.84	-0.467284	0.185729	-2.51595	0.0118713	0.117095
GUCA1A	22.6156	-0.743202	0.295507	-2.515	0.0119032	0.117344
HIC1	264.647	0.513547	0.20421	2.5148	0.0119101	0.117346
FUT8	1665.09	-0.388354	0.154524	-2.51323	0.0119631	0.117802
TMEM64	2142.85	0.3767	0.149916	2.51274	0.0119798	0.1179
OTUD5	2796.66	-0.262692	0.104701	-2.50899	0.0121078	0.119093
KRCC1	2416.69	0.329688	0.131416	2.50873	0.0121165	0.119112
LRRC66	19.2847	0.56179	0.223961	2.50843	0.0121268	0.119146
FUBP3	1675.3	-0.161045	0.0642198	-2.50771	0.0121516	0.119322
CCNJ	404.206	-0.224445	0.0895168	-2.5073	0.0121658	0.119395
ARMC8	1533.09	0.1474	0.0587973	2.50692	0.0121789	0.119457
LCORL	621.259	0.238622	0.0952349	2.50562	0.0122237	0.119829
FLT3	142.05	0.526091	0.210158	2.50331	0.0123036	0.120489
ARHGAP33	563.601	0.472032	0.188565	2.50328	0.0123048	0.120489
SIRT2	1435.43	-0.191274	0.0764185	-2.50298	0.0123153	0.120525
SPAG1	555.478	0.37467	0.149703	2.50276	0.0123229	0.120532
NPY	9.33064	-0.719454	0.287489	-2.50254	0.0123305	0.120539
SDR42E2	21.7597	-0.588148	0.23514	-2.50126	0.0123752	0.120908
SRR	197.913	0.264465	0.10576	2.50062	0.0123978	0.121062
PLEKHH3	168.548	-0.525827	0.210308	-2.50027	0.0124099	0.121113
FAM3A	885.537	-0.248408	0.099375	-2.4997	0.0124299	0.12124
C20orf96	190.245	-0.393075	0.157285	-2.49912	0.0124503	0.121372
LDHD	23.6846	-0.551716	0.220803	-2.49868	0.0124656	0.121386
EXOC5	2899.72	0.208023	0.0832531	2.49868	0.0124657	0.121386
ZNF587B	334.906	-0.228087	0.0913327	-2.49732	0.0125137	0.121786
BCAT1	5642.96	-0.513517	0.205673	-2.49676	0.0125332	0.121908
MYBL2	8778.85	-0.389656	0.156133	-2.49567	0.0125718	0.122158
ZBTB10	1043.57	-0.391523	0.156882	-2.49565	0.0125728	0.122158
AZGP1	21.9762	0.736783	0.295286	2.49515	0.0125903	0.12226
C12orf5	808.355	0.241865	0.0969618	2.49443	0.0126158	0.122404
ATP8A1	3628.74	0.407123	0.163219	2.49434	0.0126191	0.122404
SEPT8	902.454	-0.424556	0.170383	-2.49177	0.0127109	0.123226
MT-CO1	908326	-0.530465	0.212949	-2.49104	0.0127369	0.12341
FCGR2B	2600.79	0.661119	0.265536	2.48975	0.0127834	0.123685
HSH2D	2626.31	-0.402575	0.161697	-2.48969	0.0127854	0.123685
DMP1	14.2066	-0.729376	0.292962	-2.48966	0.0127866	0.123685
CACNA1A	583.29	-0.593445	0.238383	-2.48947	0.0127935	0.123685
MARS2	481.537	-0.265879	0.10686	-2.48811	0.0128422	0.124087
HHLA3	591.997	0.344733	0.138588	2.48746	0.0128658	0.124212
AMZ1	74.1246	-0.494675	0.198875	-2.48737	0.0128693	0.124212
NBPF16	125.7	-0.593655	0.238688	-2.48716	0.0128767	0.124215
ELOVL7	165.928	-0.57375	0.230804	-2.48587	0.0129234	0.124597
CDK17	1966.85	0.202449	0.0814663	2.48507	0.0129527	0.12481
KIF16B	732.363	-0.378324	0.152288	-2.48427	0.0129818	0.125022
CXCL17	10.5803	-0.699745	0.28171	-2.48392	0.0129945	0.125075
USP6NL	3008.4	0.307188	0.123695	2.48342	0.0130126	0.125171
LEFTY1	2.74423	-0.704739	0.283796	-2.48326	0.0130187	0.125171
CLN6	1935.68	0.272543	0.109778	2.48267	0.0130402	0.125293
HAO2	18.4015	-0.700155	0.282034	-2.48252	0.0130457	0.125293
SCAMP5	831.911	0.527872	0.212689	2.48189	0.0130687	0.125445
UBA1	14502.6	-0.302584	0.121963	-2.48094	0.0131035	0.12571
FAM65B	4811.44	0.304141	0.12261	2.48056	0.0131175	0.125776
MGAT1	4194.26	-0.268041	0.108079	-2.48005	0.0131365	0.125889
HPS3	2124.22	0.300207	0.121079	2.47942	0.0131596	0.126042
FUT10	205.236	-0.359433	0.144987	-2.47908	0.0131722	0.126047
USH2A	35.7903	-0.715569	0.288651	-2.47901	0.0131746	0.126047
PDZD2	263.644	-0.558865	0.225532	-2.47798	0.0132127	0.126343
AKR1B1	4268.74	0.280831	0.113357	2.4774	0.0132342	0.12642
WDFY2	523.243	-0.25673	0.10363	-2.47738	0.0132352	0.12642
COL9A2	602.989	-0.530748	0.214326	-2.47636	0.0132729	0.126711
KCNN3	1924.57	0.605534	0.244625	2.47535	0.0133105	0.126952
MYO16	30.1925	-0.626338	0.253036	-2.47529	0.0133126	0.126952
PON1	4.37603	-0.727156	0.293805	-2.47496	0.0133249	0.127
CEACAM21	290.947	-0.361076	0.14591	-2.47466	0.0133364	0.127023
EVPL	37.1146	-0.693669	0.280328	-2.47449	0.0133426	0.127023
ARL4D	53.2384	-0.545698	0.220545	-2.47432	0.0133491	0.127023
PSPH	700.392	0.360308	0.145685	2.47319	0.0133911	0.127354
ECHDC1	2159.67	0.246907	0.0998652	2.47241	0.0134207	0.127521
C4BPA	7.20727	-0.730431	0.295476	-2.47205	0.013434	0.127521
PURA	1672.29	-0.423653	0.171383	-2.47196	0.0134375	0.127521
ZFP30	366.017	0.391149	0.158235	2.47195	0.0134378	0.127521
CARS	1831.32	-0.347107	0.140464	-2.47115	0.0134679	0.127708
RBMS1	2926.05	-0.357542	0.144693	-2.47104	0.0134721	0.127708
KDM1A	2514.82	0.266283	0.107787	2.47046	0.0134939	0.127846
BRMS1L	304.471	0.262426	0.106254	2.46979	0.0135193	0.128016
FBXO10	536.221	0.385007	0.155936	2.469	0.0135491	0.12823
PLCD4	133.557	-0.396136	0.160513	-2.46793	0.0135895	0.128543
ZNF230	227.941	0.256978	0.104176	2.46676	0.0136341	0.128894
MAP4K1	7172.62	0.268341	0.108801	2.46636	0.0136494	0.12897
SSH2	3256.38	0.260061	0.105455	2.46607	0.0136604	0.129004
ADAMTSL4-AS1	8.04224	-0.519315	0.210668	-2.46509	0.0136978	0.129288
ARL13A	17.1016	-0.482132	0.195637	-2.46443	0.0137233	0.129458
KLHDC2	1684.16	0.214802	0.0872142	2.46292	0.013781	0.129927
TPCN1	2592.13	0.34664	0.14076	2.46262	0.0137924	0.129927
PRX	52.2213	-0.456071	0.185203	-2.46255	0.0137952	0.129927
CYFIP2	13113.8	0.2703	0.109778	2.46223	0.0138074	0.129973
TBC1D10B	1959.11	0.195219	0.079297	2.46187	0.0138214	0.130034
ADM	300.815	-0.578445	0.235069	-2.46075	0.0138647	0.130371
PEX5L	16.8709	-0.558324	0.226932	-2.46031	0.0138817	0.130461
BMPER	29.2415	-0.706536	0.287269	-2.4595	0.0139132	0.130687
GPRIN3	2022.98	-0.453467	0.184394	-2.45923	0.0139237	0.130716
GNB1L	270.199	-0.27043	0.109988	-2.45872	0.0139433	0.13083
FAM111A	2736.59	-0.27812	0.113173	-2.45749	0.0139913	0.13121
CALB1	21.9081	-0.596677	0.242846	-2.45701	0.0140098	0.131292
CDKAL1	709.409	0.193569	0.0787864	2.45688	0.0140151	0.131292
BCAS1	283.312	-0.635517	0.2587	-2.45657	0.0140269	0.131329
COMMD7	2151.66	0.257564	0.104855	2.45639	0.014034	0.131329
RGL3	96.8331	-0.691355	0.281475	-2.45618	0.0140421	0.131335
MTBP	430.839	0.286088	0.116506	2.45557	0.014066	0.131488
ADAM17	922.314	0.253095	0.103106	2.4547	0.0141002	0.13172
KIAA0586	948.156	0.241567	0.0984158	2.45456	0.0141059	0.13172
KLHDC4	783.817	-0.280342	0.114336	-2.45192	0.0142098	0.132619
NFS1	746.617	-0.169968	0.0693718	-2.45011	0.0142814	0.133217
CASP8	1832.66	-0.217037	0.0886075	-2.44942	0.0143087	0.13339
BMPR1B	31.4172	-0.712536	0.290919	-2.44926	0.0143151	0.13339
FSIP2	31.6255	0.6217	0.253853	2.44906	0.0143231	0.133393
NFU1	1270.16	0.287644	0.117472	2.44861	0.0143408	0.133473
TCL1B	40.9379	-0.720193	0.294141	-2.44846	0.014347	0.133473
MUM1L1	7.59758	-0.696549	0.284595	-2.44751	0.0143847	0.133753
YWHAQ	13118.1	0.200717	0.0820293	2.44689	0.0144093	0.133854
EFTUD1	784.562	0.226931	0.0927438	2.44686	0.0144108	0.133854
TMEM74	24.965	-0.694742	0.283978	-2.44647	0.0144264	0.133867
EDAR	33.1152	-0.660096	0.269819	-2.44644	0.0144275	0.133867
IFFO2	354.375	-0.464342	0.18987	-2.44558	0.0144619	0.134052
GOLGA6L4	15.7709	-0.682893	0.279238	-2.44556	0.0144627	0.134052
TAC4	6.47178	-0.628661	0.257082	-2.44537	0.0144704	0.134052
MYH2	3.51501	0.702534	0.287422	2.44426	0.014515	0.134394
MAGI3	210.722	-0.471718	0.19303	-2.44376	0.0145352	0.13451
TMEM2	1078.64	-0.429839	0.175937	-2.44314	0.01456	0.134668
MYPOP	389.683	0.235548	0.0964519	2.44212	0.0146011	0.134978
KIFAP3	927.097	-0.25393	0.104049	-2.4405	0.014667	0.135515
CLLU1OS	40.2148	-0.705226	0.289017	-2.44008	0.0146838	0.135523
MBOAT4	8.54108	-0.551448	0.226005	-2.43998	0.0146881	0.135523
HMGN4	1877.23	0.277143	0.113587	2.43991	0.014691	0.135523
ADAM8	1177.41	-0.434982	0.178308	-2.43951	0.0147074	0.135602
DCUN1D4	663.818	0.246011	0.100871	2.43888	0.0147328	0.135755
EYA4	53.2826	-0.714333	0.292926	-2.43862	0.0147436	0.135755
UBE4A	2071.41	-0.314223	0.128861	-2.43846	0.0147499	0.135755
TRPS1	904.101	-0.428797	0.175888	-2.4379	0.014773	0.135755
AVPR1B	4.17611	-0.717746	0.294419	-2.43784	0.0147754	0.135755
SPG21	3659.26	0.161477	0.0662391	2.43779	0.0147772	0.135755
SLC52A1	80.5497	-0.607222	0.249089	-2.43777	0.0147782	0.135755
RSPRY1	1428.05	0.16813	0.0690009	2.43663	0.0148248	0.136111
FAM189A1	18.9523	-0.712431	0.292499	-2.43567	0.0148644	0.136403
VRK1	1696.23	0.278282	0.114286	2.43496	0.0148936	0.1366
TMEM25	219.538	-0.391748	0.160934	-2.43422	0.014924	0.136807
SH3BP5	532.271	-0.447488	0.183865	-2.43379	0.0149416	0.136897
HIST1H1C	1624.72	-0.492659	0.202471	-2.43324	0.0149644	0.136992
PLCXD2	43.9094	-0.468554	0.19257	-2.43316	0.0149676	0.136992
ACCSL	6.1214	-0.717764	0.295039	-2.43278	0.0149833	0.137064
PRPF31	1070.31	-0.176324	0.0725403	-2.43071	0.0150694	0.137611
PKD2L2	28.9723	-0.445396	0.183244	-2.43062	0.015073	0.137611
FAM155B	20.4584	-0.715857	0.294519	-2.43059	0.0150741	0.137611
KCNK7	14.2145	-0.475597	0.195675	-2.43055	0.0150761	0.137611
UGT2B17	240.267	-0.718029	0.295437	-2.4304	0.0150823	0.137611
TRIM3	166.987	-0.279462	0.115019	-2.42971	0.0151108	0.137799
LYSMD4	103.577	-0.305715	0.125847	-2.42926	0.0151299	0.1379
CDK6	3820.86	-0.420695	0.173209	-2.42884	0.0151474	0.137963
AKAP6	121.376	-0.626181	0.257839	-2.42857	0.0151584	0.137963
WDR76	1686.48	0.318909	0.131318	2.42852	0.0151604	0.137963
FOXG1	52.1434	-0.714022	0.294133	-2.42755	0.0152013	0.138264
ZNF658	99.8822	0.357283	0.147192	2.42733	0.0152105	0.138276
C11orf85	45.4424	-0.69789	0.287538	-2.42712	0.0152191	0.138282
HELLS	3155.76	-0.413681	0.170465	-2.42678	0.0152335	0.138341
POLR3G	1202.18	-0.557405	0.229743	-2.42621	0.0152576	0.138488
FAM111B	1640.27	0.402941	0.166105	2.42582	0.0152739	0.138564
SH2D7	3.50017	-0.620711	0.255908	-2.42552	0.0152864	0.138606
SGCA	64.1923	-0.579279	0.238897	-2.42481	0.0153164	0.138767
PRRG4	897.074	-0.514701	0.212272	-2.42472	0.01532	0.138767
SPRED3	19.1363	-0.524901	0.216497	-2.42452	0.0153286	0.138773
MMP8	15.3022	-0.709426	0.292642	-2.42421	0.0153417	0.138812
NLK	2538.5	0.369453	0.152412	2.42404	0.0153487	0.138812
WDR49	14.9455	-0.601436	0.248142	-2.42376	0.0153608	0.13885
CCDC112	472.31	-0.447243	0.184553	-2.42339	0.0153764	0.138919
TXNDC16	696.526	0.320834	0.132474	2.42186	0.0154413	0.139433
MMP10	4.55197	-0.713938	0.294873	-2.42117	0.0154706	0.139626
TBRG1	1507.96	-0.31206	0.128913	-2.42069	0.0154909	0.139738
CD37	19860.6	-0.327619	0.135385	-2.41992	0.0155241	0.139965
MT-ND5	679380	-0.543495	0.22468	-2.41897	0.0155644	0.140256
EPHA8	2.36725	-0.712378	0.294536	-2.41864	0.0155786	0.140311
S100A10	6410.51	-0.464935	0.192289	-2.4179	0.0156103	0.140524
MT-ND2	529525	-0.550165	0.227559	-2.41768	0.0156198	0.140538
FNDC9	33.3981	-0.436473	0.180592	-2.4169	0.0156531	0.140766
MAP6D1	57.9657	-0.377555	0.156242	-2.41648	0.0156712	0.140856
PAQR4	391.978	0.428149	0.177218	2.41594	0.0156945	0.140993
MCF2L2	126.809	-0.526426	0.218052	-2.41422	0.015769	0.14159
GPR180	769.337	0.25123	0.104074	2.41395	0.0157806	0.141621
FNTB	203.136	-0.246999	0.102369	-2.41282	0.0158298	0.14199
AP1AR	916.547	-0.201283	0.083432	-2.41254	0.0158418	0.142019
MVP	3375.14	-0.33934	0.140667	-2.41237	0.0158492	0.142019
CSNK1A1	2232.22	0.213132	0.0884067	2.41081	0.0159172	0.142526
TMCC2	188.497	-0.482508	0.200165	-2.41055	0.0159284	0.142526
HIST1H4J	34.7833	-0.544172	0.225756	-2.41045	0.015933	0.142526
STX10	1335.49	-0.196697	0.0816062	-2.41032	0.0159383	0.142526
AMDHD1	33.4937	-0.458028	0.190065	-2.40984	0.0159593	0.142623
STXBP2	1808.25	-0.187569	0.0778389	-2.4097	0.0159654	0.142623
CTNNBIP1	386.117	-0.229318	0.0952295	-2.40806	0.0160375	0.143166
PPP2R5B	308.413	-0.304984	0.126658	-2.40794	0.0160426	0.143166
SERAC1	258.184	-0.312273	0.129729	-2.40712	0.0160789	0.143393
EHD4	1480.51	0.320975	0.133351	2.40699	0.0160845	0.143393
LAT2	4315.45	-0.401426	0.166805	-2.40656	0.0161033	0.143489
DCP1B	932.223	0.201198	0.0836131	2.4063	0.016115	0.143514
GCHFR	2683.75	0.404666	0.16819	2.406	0.0161282	0.143514
TTLL2	5.49098	0.701122	0.29144	2.40572	0.0161407	0.143514
NDST3	4.68399	-0.70164	0.291666	-2.40563	0.0161448	0.143514
MT-ND4	1048770	-0.533285	0.221687	-2.40557	0.0161472	0.143514
ERVW-1	6.9606	-0.633075	0.263295	-2.40443	0.0161975	0.143889
DMRT2	31.9979	0.68477	0.284871	2.40379	0.0162261	0.144043
TESK2	320.561	0.366329	0.152404	2.40367	0.0162313	0.144043
FBXO22	890.044	0.219299	0.0912935	2.40213	0.0163001	0.144535
NDRG3	1576.62	-0.226557	0.0943264	-2.40184	0.0163127	0.144535
EFNA4	233.176	-0.258402	0.10759	-2.40174	0.0163175	0.144535
PPP1R14D	9.86238	-0.605393	0.252082	-2.40157	0.0163247	0.144535
PTDSS1	4192.97	0.229038	0.0953731	2.4015	0.0163281	0.144535
MAP1LC3B	6545.5	0.24783	0.10321	2.40121	0.0163409	0.144576
TANGO2	541.566	0.256344	0.106778	2.40071	0.0163631	0.144668
TNIP3	266.851	-0.486349	0.202594	-2.40061	0.0163678	0.144668
AGR2	5.59406	-0.7086	0.29521	-2.40032	0.0163807	0.144709
ARHGAP18	938.193	-0.391555	0.163154	-2.39992	0.0163989	0.144796
AC010536.1	42.9672	-0.45497	0.189608	-2.39953	0.0164159	0.144874
OAT	1748.57	0.322133	0.134284	2.39889	0.0164447	0.145054
TNXB	44.2976	0.628854	0.262194	2.39843	0.0164656	0.145095
CPOX	512.985	-0.252334	0.105208	-2.39842	0.0164659	0.145095
WBP4	1490.61	-0.38852	0.162133	-2.39631	0.0165612	0.145833
FGFR3	17.0532	0.622458	0.259769	2.39619	0.0165663	0.145833
ACTA2	1497.18	0.555682	0.231966	2.39554	0.0165961	0.145962
ECE2	393.21	-0.355989	0.148607	-2.3955	0.0165976	0.145962
MED28	3318.41	0.186394	0.0778205	2.39518	0.016612	0.146016
C16orf74	308.43	0.621484	0.259518	2.39476	0.0166312	0.146111
TMCC3	437.19	-0.465945	0.194597	-2.39441	0.016647	0.146176
UBQLN1	5428.42	0.210227	0.0878149	2.39398	0.0166668	0.146195
PJA1	642.024	-0.250014	0.104439	-2.39388	0.0166712	0.146195
ELOVL2	166.503	-0.685408	0.286325	-2.39382	0.0166741	0.146195
[truncated: 17,860 more rows]

## Sheet: Table S8
Table S8. Gene list of apoptosis pathway in PRAME knock out cell lines
	PROBE	GENE SYMBOL	GENE_TITLE	RANK IN GENE LIST	RANK METRIC SCORE	RUNNING ES	CORE ENRICHMENT
1	BMX			126	1.706	0.0338	No
2	BIRC3			581	1.105	0.0391	No
3	TNFRSF10D			1606	0.675	0.0089	No
4	DSG1			2574	0.484	-0.0231	No
5	PSMA8			2925	0.431	-0.0288	No
6	ROCK1P1			3017	0.418	-0.0232	No
7	TNFRSF1A			3075	0.41	-0.0163	No
8	NTRK1			3165	0.399	-0.011	No
9	DAPK2			3166	0.399	-0.0018	No
10	PSMA2			3184	0.396	0.0066	No
11	FAS			4229	0.293	-0.0333	No
12	DNM1L			5150	0.218	-0.0694	No
13	PSMA1			5823	0.181	-0.0953	No
14	FNTA			5852	0.179	-0.0924	No
15	PRKACB			6050	0.171	-0.0972	No
16	APPL1			6117	0.168	-0.0963	No
17	PIK3R3			6142	0.167	-0.0935	No
18	BCAP31			6170	0.166	-0.0909	No
19	PIK3CB			6430	0.154	-0.0989	No
20	PSME4			6522	0.15	-0.0995	No
21	EXOG			6906	0.135	-0.1135	No
22	CYCS			7235	0.121	-0.1254	No
23	IRAK4			7481	0.112	-0.1337	No
24	HMGB1			7533	0.11	-0.1335	No
25	PSMB5			7643	0.107	-0.1359	No
26	ARHGAP10			7679	0.105	-0.135	No
27	PSMD2			7803	0.101	-0.1382	No
28	PAK2			7874	0.099	-0.139	No
29	AIFM1			8027	0.094	-0.1436	No
30	PSMD10			8184	0.088	-0.1486	No
31	PSMD14			8190	0.087	-0.1468	No
32	PMAIP1			8243	0.086	-0.1471	No
33	HMGB2			8369	0.082	-0.1508	No
34	XIAP			8607	0.075	-0.1597	No
35	CTNNB1			8627	0.074	-0.1588	No
36	KPNA1			8630	0.074	-0.1572	No
37	PSMA4			8656	0.073	-0.1566	No
38	BAD			8658	0.073	-0.155	No
39	PSMC6			8808	0.068	-0.1601	No
40	PRKAR2A			8844	0.066	-0.1601	No
41	PPP3CB			8967	0.063	-0.1641	No
42	LMNA			9161	0.057	-0.1714	No
43	GAS2			9252	0.054	-0.1742	No
44	MAPK8			9329	0.053	-0.1764	No
45	RPS27A			9378	0.051	-0.1773	No
46	ENDOG			9541	0.046	-0.1835	No
47	PPP3R1			9662	0.043	-0.1879	No
48	FADD			9728	0.041	-0.1898	No
49	APAF1			9758	0.04	-0.1902	No
50	RIPK1			10009	0.033	-0.2006	No
51	PRKCD			10012	0.033	-0.1999	No
52	PSMC2			10090	0.03	-0.2027	No
53	PSMD1			10216	0.027	-0.2076	No
54	ROCK1			10430	0.021	-0.2167	No
55	APC			10538	0.018	-0.2211	No
56	IRAK1			10567	0.017	-0.2219	No
57	ACIN1			10590	0.016	-0.2225	No
58	CASP3			10634	0.015	-0.2241	No
59	PPP3CC			10663	0.014	-0.225	No
60	BCL2L1			10670	0.014	-0.225	No
61	MAGED1			10800	0.01	-0.2305	No
62	PSMA5			10868	0.009	-0.2333	No
63	PSMD6			10927	0.007	-0.2357	No
64	TNFRSF10A			10940	0.007	-0.2361	No
65	PSMA3			11113	0.002	-0.2437	No
66	DYNLL1			11169	0.001	-0.2462	No
67	TJP2			11208	0	-0.2479	No
68	ATM			11323	-0.004	-0.2529	No
69	BID			11386	-0.005	-0.2555	No
70	CHUK			11446	-0.007	-0.258	No
71	PIK3CA			11526	-0.008	-0.2614	No
72	PRKAR2B			11642	-0.012	-0.2662	No
73	PSMB1			11753	-0.015	-0.2708	No
74	PSMD12			11802	-0.016	-0.2726	No
75	PTK2			11968	-0.021	-0.2795	No
76	PPP3CA			11973	-0.021	-0.2792	No
77	TFDP1			11988	-0.021	-0.2793	No
78	PSMD4			12073	-0.023	-0.2825	No
79	PSMD9			12098	-0.024	-0.2831	No
80	STK24			12170	-0.025	-0.2857	No
81	PSMB2			12287	-0.028	-0.2902	No
82	NFKB1			12335	-0.03	-0.2916	No
83	BAK1			12387	-0.031	-0.2932	No
84	CFLAR			12421	-0.032	-0.2939	No
85	BCL2L11			12559	-0.036	-0.2992	No
86	AKT1			12610	-0.037	-0.3006	No
87	DFFA			12708	-0.04	-0.304	No
88	KPNB1			12730	-0.041	-0.304	No
89	PSMA7			12964	-0.048	-0.3133	No
90	NFKBIA			13040	-0.051	-0.3154	No
91	DFFB			13058	-0.051	-0.315	No
92	PSMC1			13061	-0.051	-0.3139	No
93	PSMD7			13067	-0.051	-0.3129	No
94	YWHAB			13174	-0.055	-0.3164	No
95	CASP9			13310	-0.059	-0.3211	No
96	PSMD13			13504	-0.064	-0.3282	No
97	PRKAR1A			13703	-0.071	-0.3355	No
98	PSMB4			13757	-0.072	-0.3362	No
99	LMNB1			13905	-0.077	-0.3409	No
100	PSMD5			13927	-0.078	-0.3401	No
101	TRAF2			14215	-0.087	-0.3509	No
102	AKT2			14349	-0.091	-0.3548	No
103	PSMD8			14367	-0.091	-0.3534	No
104	ADD1			14595	-0.099	-0.3613	No
105	IKBKB			14722	-0.104	-0.3645	No
106	TNFRSF10B			14782	-0.106	-0.3647	No
107	IKBKG			14836	-0.108	-0.3646	No
108	PSMC4			14973	-0.113	-0.368	No
109	BAX			15058	-0.116	-0.3691	No
110	PSMB7			15092	-0.117	-0.3679	No
111	PSMC3			15122	-0.118	-0.3665	No
112	SPTAN1			15240	-0.122	-0.3689	No
113	PSMD11			15257	-0.123	-0.3667	No
114	PSMF1			15283	-0.123	-0.365	No
115	PIK3CG			15394	-0.127	-0.367	No
116	PSMB8			15500	-0.131	-0.3686	No
117	DIABLO			15625	-0.136	-0.371	No
118	IRAK3			15691	-0.14	-0.3707	No
119	PSMD3			15731	-0.141	-0.3692	No
120	BIRC2			15738	-0.142	-0.3662	No
121	SATB1			16194	-0.163	-0.3828	No
122	E2F1			16406	-0.173	-0.3882	Yes
123	NMT1			16436	-0.174	-0.3855	Yes
124	DYNLL2			16468	-0.175	-0.3828	Yes
125	CAPN1			16470	-0.175	-0.3788	Yes
126	PSMB6			16529	-0.178	-0.3773	Yes
127	BBC3			16559	-0.179	-0.3744	Yes
128	RELA			16578	-0.18	-0.3711	Yes
129	TRADD			16635	-0.183	-0.3694	Yes
130	PIK3R1			16657	-0.183	-0.3661	Yes
131	PSMC5			16838	-0.193	-0.3696	Yes
132	DAPK3			16846	-0.194	-0.3655	Yes
133	PSME1			16868	-0.195	-0.3619	Yes
134	PRKX			17050	-0.205	-0.3653	Yes
135	PRKACA			17142	-0.209	-0.3645	Yes
136	HIST1H1C			17184	-0.212	-0.3614	Yes
137	UBA52			17494	-0.231	-0.3699	Yes
138	BCL2			17613	-0.238	-0.3697	Yes
139	PSMB3			17698	-0.243	-0.3678	Yes
140	MYD88			17713	-0.244	-0.3628	Yes
141	PRKAR1B			17763	-0.248	-0.3592	Yes
142	TNF			17802	-0.25	-0.3552	Yes
143	BMF			17876	-0.256	-0.3525	Yes
144	CASP8			17892	-0.256	-0.3473	Yes
145	PLEC			18119	-0.272	-0.3511	Yes
146	PSME2			18141	-0.274	-0.3457	Yes
147	MAP3K14			18163	-0.276	-0.3402	Yes
148	PIK3R2			18238	-0.282	-0.337	Yes
149	GSN			18296	-0.287	-0.333	Yes
150	CASP6			18300	-0.287	-0.3264	Yes
151	PSMA6			18442	-0.299	-0.3258	Yes
152	DBNL			18666	-0.319	-0.3284	Yes
153	CSF2RB			18713	-0.324	-0.323	Yes
154	TNFRSF10C			18776	-0.332	-0.3181	Yes
155	PSMB9			19234	-0.39	-0.3295	Yes
156	HIST1H1B			19470	-0.426	-0.3302	Yes
157	TP53			19508	-0.432	-0.3218	Yes
158	PIK3CD			19518	-0.433	-0.3122	Yes
159	HIST1H1E			19583	-0.446	-0.3048	Yes
160	AKT3			19649	-0.458	-0.2971	Yes
161	HIST1H1D			19704	-0.469	-0.2887	Yes
162	PSMB10			19939	-0.514	-0.2872	Yes
163	OCLN			20281	-0.587	-0.2889	Yes
164	ENDOD1			20327	-0.599	-0.2771	Yes
165	IL1RAP			20570	-0.667	-0.2725	Yes
166	CASP7			20802	-0.744	-0.2656	Yes
167	TNFSF10			21003	-0.825	-0.2555	Yes
168	CASP10			21423	-1.025	-0.2505	Yes
169	DSP			21889	-1.421	-0.2384	Yes
170	MAPT			21903	-1.432	-0.2059	Yes
171	IRAK2			22019	-1.553	-0.1751	Yes
172	VIM			22044	-1.589	-0.1395	Yes
173	PRKCQ			22210	-1.87	-0.1036	Yes
174	IL1A			22259	-1.99	-0.0597	Yes
175	PIK3R5			22484	-3.124	0.0025	Yes

## Sheet: Table S9
Table S9. Summary of antibodies for immunohistochemistry
Antigen	Antibody clone	Manufacturer
CD4	SP35	Ventana
CD8	C8/144B	Dako
FOXP3	236A/E7	Abcam
CD68	KP1	Dako
CD163	10D6	Leica
GATA3	EPR16651	Abcam
Tbet	4B10	BD Pharmingen
GranzymeB	GrB-7	ThermoFisher Scientific
PRAME	EPR20330	Abcam
PRAME (anti-mouse)	-	Biorbyt
CD3 (anti-mouse)	SP7	Abcam
CD4 (anti-mouse)	EPR19514	Abcam
FOXP3 (anti-mouse)	-	Novus Biologicals
Granzyme B (anti-mouse)	EPR8260	Abcam

## Sheet: Table S10
Supplementary Table 10. Summary of cell line authentication and mycoplasma testing in DLBCL cell lines
Cell Line	Source	EZH2 gene status	Date of Authentication	Sample Name for Authentication	Passage #	# Passages pre-experiment	Weeks in Culture pre-experiment	D5S818	D13S317	D7S820	D16S539	vWA	TH01	AMEL	TPOX	CSF1PO	Cell No	Comments	Match (%)	Mycoplasma Testing
KARPAS-422	DSMZ							11,12	12,12	12,13	13,13	19,19	6,9	X,X	8,8	10,11	32	Published STR Profile
KARPAS-422	DSMZ	mutated	2017-10-05	STR_LCR109	P11	2	1	11,12	12,12	12,13	13,13	19,19	6,9	X,X	8,8	10,11		Sample Profile	100 (36/36)	Negative
SU-DHL-4	DSMZ							11,12	11,12	8,11	11,13	18,19	6,9.3	X,Y	9,11	12,12	495	Published STR Profile
SU-DHL-4	DSMZ	mutated	2017-10-05	STR_LCR132	P10	2	1	11,12	11,12	8,11	11,13	18,19	6,9.3	X,Y	9,11	12,12		Sample Profile	100 (36/36)	Negative
DB	DSMZ							11,11	11,12	11,11	11,11	15,16	6,8	X,Y	8,8	10,11	539	Published STR Profile
DB	DSMZ	mutated	2017-08-25	STR_LCR003	P5	2	1	11,11	11,12	11,11	11,11	15,16	6,8	X,Y	8,8	10,11		Sample Profile	100 (36/36)	Negative
WSU-DLCL2	DSMZ							11,12	11,14	10,12	10,13	16,17	8,9	X,Y	8,8	11,11	575	Published STR Profile
WSU-DLCL2	DSMZ	mutated	2017-10-05	STR_LCR127	P9	2	1	11,12	11,14	10,12	10,13	16,17	8,9	X,Y	8,8	11,11		Sample Profile	100 (36/36)	Negative
SU-DHL-10	DSMZ							11,12	10,11	8,11	10,11	17,17	8,9.3	X,Y	8,8	10,13	576	Published STR Profile
SU-DHL-10	DSMZ	mutated	2017-10-05	STR_LCR115	P7	2	1	11,12	10,11	8,11	10,11	17,17	8,9.3	X,Y	8,8	10,13		Sample Profile	100 (36/36)	Negative
DOHH-2	DSMZ							11,12	12,13	11,11	11,14	14,19	9,9	X,Y	8,11	11,12	47	Published STR Profile
DOHH-2	DSMZ	wild-type	2017-08-25	STR_LCR009	P26	2	1	11,12	12,13	11,11	11,14	19,19	9,9	X,Y	8,11	11,12		Sample Profile	94 (34/36)	Negative
SU-DHL-8	DSMZ							11,13	11,13	8,8	12,12	15,19	6,9	X,X	8,8	11,12	573	Published STR Profile
SU-DHL-8	DSMZ	wild-type	2017-10-05	STR_LCR114	P5	2	1	11,13	11,13	8,8	12,12	15,19	6,9	X,X	8,8	11,12		Sample Profile	100 (36/36)	Negative
OCI-LY1	Staudt lab							11,12	12,12	11,11	9,9	15,16	9.3,9.3	X,Y	8,9	10,11	722	Published STR Profile
OCI-LY1	Staudt lab	mutated	2017-08-25	STR_LCR052	P12	2	1	11,12	12,12	11,11	9,9	15,16	9.3,9.3	X,Y	8,9	10,11			100 (36/36)	Negative
SU-DHL-6	DSMZ							12,12	12,14	10,10	11,12	14,17	6,9.3	X,X	11,12	10,10	572	Published STR Profile
SU-DHL-6	DSMZ	mutated	2017-08-25	STR_LCR075	P10	2	1	12,12	12,14	10,10	11,12	14,17	6,9.3	X,X	11,12	10,10			100 (36/36)	Negative
HBL-1	Gold lab							10,11	8,9	11,12	9,11	16,17	6,8,9	X,X	8,9	10,11	6AK90660	Inter lab comparison
HBL-1	Gold lab	wild-type	2017-08-25	STR_LCR014	P12	2	1	10,11	8,9	11,12	9,11	16,17	6,8,9	X,X	8,9	10,11			100 (36/36)	Negative
HT	DSMZ							11,13	13,14	8,10	11,13	17,18	6,7	X,Y	11,11	10,10	CRL-2260	Published STR Profile
HT	DSMZ	wild-type	2017-08-25	STR_LCR022	P14	2	1	11,13	13,14	8,10	11,13	17,18	6,7	X,Y	11,11	10,10			100 (36/36)	Negative
OCI-LY10	Gold lab							10,12	11,12	10,11	13,13	16,17	6,7	X,X	8,8	11,12	CVCL_8795	Published STR Profile
OCI-LY10	Gold lab	wild-type	2017-08-25	STR_LCR053	P3	2	1	10,12	11,12	10,11	13,13	16,17	6,7	X,X	8,8	11,12			100 (36/36)	Negative
RL	DSMZ							12,12	8,11	10,13	12,12	19,20	9,10	X,Y	9,11	10,10
RL	DSMZ	mutated	2022-02-28	RL-p3	P3	2	1	12,12	8,11	10,13	12,12	19,20	9,10	X,Y	9,11	10,10	CVCL_1660	Published STR Profile	100	Negative
TOLEDO	ATCC							10,12	11,11	9,10	9,9	16,17	8,9.3	X,X	8,11	12,12	CRL-2631	Published STR Profile
TOLEDO	ATCC	wild-type	2017-10-05	STR_LCR128	P17	2	1	10,12	11,11	9,10	9,9	16,17	8,9.3	X,X	8,11	12,12		Sample Profile	100 (36/36)	Negative
OCI-Ly10 is from Cellosaurus result identifier CVCL-8795
